# Supplementary material for: Y-Chromosome Genetic Analysis of Modern Polish Population
Source: Front Genet. 2020 Oct 23;11:567309. doi: 10.3389/fgene.2020.567309 (PMC7644898; doi:10.3389/fgene.2020.567309)
Supplement: Supplementary file 2 [file Table_1.xlsx]

## Sheet: lista_klastrów
Table S1. The list of clusters containing the information about the cluster number to which appropriate county as well as the name of geographic region were assigned.
County	Voivodeship	Number of cluster	Number of individuals	Latitude	Longitude	Larger geographic region
braniewski	warmian-mazurian	0	2	54.316	19.9613	Żuławy and Powiśle
elbląg	warmian-mazurian		12	54.1561	19.4045
elbląski	warmian-mazurian		11	54.0161	19.5896
iławski	warmian-mazurian		10	53.6523	19.6032
malborski	pomeranian		9	54.086	19.0337
nowodworski	pomeranian		5	54.2838	19.0705
nowomiejski	warmian-mazurian		2	53.4166	19.5339
ostródzki	warmian-mazurian		7	53.7688	19.9764
sztumski	pomeranian		2	53.8977	19.2164
		total	60
brzeski	lesser poland	1	4	49.9671	20.6621	Tarnow and Nowy Sącz region
dąbrowski	lesser poland		5	50.2325	20.9656
dębicki	subcarpathian		10	49.9953	21.3075
gorlicki	lesser poland		15	49.6015	21.1285
nowy sącz	lesser poland		4	49.6175	20.7153
tarnowski	lesser poland		22	50.0367	20.9777
tarnów	lesser poland		15	50.0121	20.9858
		total	75
czarnkowsko-trzcianecki	greater poland	2	4	52.9079	16.3654	Greater Poland - West
grodziski	greater poland		3	52.2107	16.3325
międzychodzki	greater poland		4	52.6005	16.0492
nowotomyski	greater poland		11	52.3247	16.1432
obornicki	greater poland		6	52.6449	16.8142
szamotulski	greater poland		9	52.6307	16.4583
wolsztyński	greater poland		7	52.115	16.117
		total	44
brzeski	opole	3	4	50.8245	17.5096	Opole and Nysa region
głubczycki	opole		3	50.1747	17.8418
kluczborski	opole		3	50.9857	18.1252
krapkowicki	opole		2	50.4777	17.9467
kępiński	greater poland		7	51.2756	17.9321
namysłowski	opole		4	51.0408	17.7774
nyski	opole		7	50.4653	17.3425
opolski	opole		15	50.6751	17.9213
oławski	lower silesia		2	51.0163	17.3795
prudnicki	opole		9	50.3886	17.6997
		total	56
bialski	lublin	4	15	52.0332	23.1298	Lublin voivodeship - north
lubartowski	lublin		7	51.4971	22.5409
lubelski	lublin		10	51.2474	22.5734
lublin	lublin		38	51.2465	22.5684
parczewski	lublin		6	51.5742	23.0312
radzyński	lublin		2	51.7484	22.6146
włodawski	lublin		4	51.4989	23.3918
łęczyński	lublin		7	51.3239	22.9548
świdnicki	lublin		3	51.1491	22.8386
		total	92
kielce	holy cross	5	2	50.8015	20.353	Kielce, Olkusz and Radomsko region
miechowski	lesser poland		4	50.4019	20.0438
olkuski	lesser poland		7	50.3109	19.5873
pińczowski	holy cross		1	50.5004	20.3324
radomszczański	lodz		13	51.0812	19.6245
włoszczowski	holy cross		1	50.8321	19.8327
zawierciański	silesia		11	50.4834	19.5828
		total	39
chełmiński	kuyavian-pomeranian	6	3	53.2952	18.5055	Tczew and Grudziądz region
grudziądzki	kuyavian-pomeranian		18	53.4684	18.7488
kwidzyński	pomeranian		7	53.7069	19.007
tczewski	pomeranian		6	53.8793	18.7785
wąbrzeski	kuyavian-pomeranian		5	53.2897	18.9517
świecki	kuyavian-pomeranian		7	53.4958	18.3688
		total	46
makowski	mazovia	7	4	52.9226	21.1729	Łomza and Ostrołęka region
ostrowski	mazovia		6	52.7571	22.0412
ostrołęcki	mazovia		6	53.0837	21.5733
ostrołęka	mazovia		2	53.0877	21.5593
wyszkowski	mazovia		2	52.596	21.4782
zambrowski	podlaskie		4	53.0025	22.2852
łomża	podlaskie		7	53.1781	22.059
łomżyński	podlaskie		11	53.1689	22.2444
		total	42
bełchatowski	lodz	8	10	51.3657	19.2352	Łodź
brzeziński	lodz		4	51.8404	19.7813
pabianicki	lodz		3	51.6827	19.2966
piotrkowski	lodz		4	51.4036	19.7111
piotrków trybunalski	lodz		4	51.4052	19.703
poddębicki	lodz		4	51.9049	18.8873
zduńskowolski	lodz		3	51.6548	18.9438
zgierski	lodz		11	51.9026	19.4219
łaski	lodz		5	51.5906	19.1328
łowicki	lodz		4	52.0954	19.8348
łódzki wschodni	lodz		1	51.6705	19.6225
		total	53
augustowski	podlaskie	9	5	53.8429	23.2073	Podlaskie - north
grajewski	podlaskie		5	53.5826	22.4522
moniecki	podlaskie		6	53.3777	22.7939
sejneński	podlaskie		4	54.0502	23.3185
sokólski	podlaskie		7	53.4805	23.4092
suwalski	podlaskie		1	54.0962	22.9216
suwałki	podlaskie		7	54.1115	22.9308
		total	35
goleniowski	west pomeranian	10	4	53.5955	14.8616	Szczecin region
gryfiński	west pomeranian		1	52.9357	14.501
kamieński	west pomeranian		6	53.9245	14.715
myśliborski	west pomeranian		6	52.857	14.778
policki	west pomeranian		6	53.6074	14.4111
pyrzycki	west pomeranian		4	53.1032	14.9138
szczecin	west pomeranian		32	53.4285	14.5528
		total	59
grodziski	mazovia	11	3	52.0797	20.543	The border of Lodz and Mazovia voivodeships
konecki	holy cross		5	51.1306	20.3262
opoczyński	lodz		4	51.4038	20.2645
przysuski	mazovia		6	51.4158	20.6795
rawski	lodz		2	51.734	20.3802
skierniewicki	lodz		3	51.9607	20.1603
sochaczewski	mazovia		1	52.2088	20.1941
tomaszowski	lodz		7	51.622	20.0242
żyrardowski	mazovia		1	52.013	20.4228
		total	32
bieszczadzki	subcarpathian	12	7	49.3098	22.6	Bieszczady region
jarosławski	subcarpathian		3	49.9658	22.7536
leski	subcarpathian		5	49.3561	22.3739
przemyski	subcarpathian		6	49.7771	22.7786
przemyśl	subcarpathian		4	49.7839	22.7678
przeworski	subcarpathian		6	50.0743	22.5412
sanocki	subcarpathian		7	49.4979	22.0947
		total	38
dzierżoniowski	lower silesia	13	7	50.7718	16.7233	Wrocław, Wałbrzych and Kłodzko regions
jaworski	lower silesia		3	51.0284	16.1315
kamiennogórski	lower silesia		3	50.7915	15.9921
kłodzki	lower silesia		17	50.4114	16.5656
legnica	lower silesia		8	51.207	16.1553
legnicki	lower silesia		7	51.2068	16.1593
wałbrzych	lower silesia		10	50.784	16.2844
wałbrzyski	lower silesia		5	50.7593	16.2197
wrocławski	lower silesia		3	51.1408	16.9832
ząbkowicki	lower silesia		1	50.5895	16.8123
świdnicki	lower silesia		18	50.9004	16.428
		total	82
bytowski	pomeranian	14	1	54.1455	17.3526	Region of Słupsk
sławieński	west pomeranian		3	54.3881	16.609
słupsk	pomeranian		14	54.4641	17.0285
słupski	pomeranian		25	54.5117	17.3148
		total	43
lipski	mazovia	15	1	51.1606	21.5681	Radom and Skarżysko-Kamienna region
opatowski	holy cross		1	50.7596	21.3816
ostrowiecki	holy cross		9	50.9466	21.4298
radom	mazovia		25	51.4027	21.1471
radomski	mazovia		20	51.4025	21.1632
sandomierski	holy cross		1	50.6955	21.4692
skarżyski	holy cross		9	51.0688	20.7824
starachowicki	holy cross		6	51.0518	21.1067
szydłowiecki	mazovia		4	51.2325	20.8422
		total	76
gostyński	greater poland	16	11	51.8504	17.0132	Poznań and Gostynin region
jarociński	greater poland		7	51.9559	17.47
kościański	greater poland		10	52.0622	16.758
krotoszyński	greater poland		7	51.6999	17.4344
poznań	greater poland		42	52.4064	16.9252
poznański	greater poland		27	52.4071	16.9412
rawicki	greater poland		6	51.6584	16.989
wrzesiński	greater poland		6	52.1945	17.6256
średzki	greater poland		3	52.1512	17.3348
śremski	greater poland		6	52.0097	17.1139
		total	125
cieszyński	silesia	17	21	49.7498	18.6355	Upper Silesia - south
gliwice	silesia		22	50.2945	18.6714
gliwicki	silesia		10	50.2874	18.6576
jastrzębie-zdrój	silesia		3	49.9454	18.6101
kędzierzyńsko-kozielski	opole		11	50.2924	18.1706
mikołowski	silesia		9	50.1657	18.8118
raciborski	silesia		12	50.1204	18.1814
rybnicki	silesia		4	50.115	18.5397
rybnik	silesia		13	50.1022	18.5463
strzelecki	opole		5	50.5237	18.3258
wodzisławski	silesia		14	49.9884	18.4693
zabrze	silesia		18	50.3249	18.7857
żory	silesia		4	50.0447	18.7006
		total	146
biłgorajski	lublin	18	8	50.4806	22.7841	The border of Lublin and Subcarpathian voivodeships
janowski	lublin		3	50.725	22.4425
kraśnicki	lublin		7	50.8707	22.1526
leżajski	subcarpathian		7	50.282	22.479
niżański	subcarpathian		9	50.4777	22.3714
stalowowolski	subcarpathian		11	50.6225	22.0834
łańcucki	subcarpathian		9	50.1571	22.2393
		total	54
miński	mazovia	19	7	52.1793	21.5721	Siedlce and Łuków region
siedlce	mazovia		9	52.1676	22.2902
siedlecki	mazovia		4	52.1683	22.2706
sokołowski	mazovia		4	52.53	22.2817
węgrowski	mazovia		6	52.4243	21.9063
łukowski	lublin		13	51.8951	22.1029
		total	43
bolesławiecki	lower silesia	20	4	51.3623	15.5803	Lower Silesia - west
jelenia góra	lower silesia		9	50.9044	15.7194
jeleniogórski	lower silesia		5	50.8666	15.6823
lubański	lower silesia		7	51.0591	15.2856
lwówecki	lower silesia		10	51.0284	15.5137
zgorzelecki	lower silesia		7	51.2489	15.1458
złotoryjski	lower silesia		3	51.1558	15.8338
		total	45
chojnicki	pomeranian	21	12	53.7745	17.7292	Kashubia
gdański	pomeranian		12	54.2241	18.0219
kościerski	pomeranian		5	53.9993	18.0203
starogardzki	pomeranian		6	53.8589	18.3428
tucholski	kuyavian-pomeranian		2	53.5546	17.9946
		total	37
białogardzki	west pomeranian	22	7	54.0029	15.9921	Koszalin and Świdwin region
gryficki	west pomeranian		5	53.9167	15.1999
koszalin	west pomeranian		15	54.1943	16.1715
koszaliński	west pomeranian		11	54.1917	16.2465
kołobrzeski	west pomeranian		1	54.0776	15.602
łobeski	west pomeranian		3	53.6392	15.6213
świdwiński	west pomeranian		8	53.7797	15.8286
		total	50
krakowski	lesser poland	23	20	50.044	20.0059	Kraków and Podhale region
kraków	lesser poland		10	50.0647	19.945
limanowski	lesser poland		5	49.6748	20.2789
myślenicki	lesser poland		1	49.8113	19.9949
nowotarski	lesser poland		3	49.4707	19.9994
proszowicki	lesser poland		5	50.2018	20.3185
suski	lesser poland		3	49.7009	19.6586
tatrzański	lesser poland		5	49.3012	20.0015
wadowicki	lesser poland		4	49.8916	19.5414
wielicki	lesser poland		2	49.9412	20.2204
		total	58
bartoszycki	warmian-mazurian	24	4	54.2601	20.7965	Olsztyn and Mława region
działdowski	warmian-mazurian		3	53.3051	20.0505
lidzbarski	warmian-mazurian		1	54.1462	20.4128
mławski	mazovia		3	53.0587	20.4275
nidzicki	warmian-mazurian		4	53.3179	20.4869
olsztyn	warmian-mazurian		18	53.7784	20.4801
olsztyński	warmian-mazurian		11	53.7834	20.4736
szczycieński	warmian-mazurian		3	53.5604	20.8939
		total	47
białostocki	podlaskie	25	10	53.0438	23.3149	Białystok and Bielsk Podlaski region
białystok	podlaskie		22	53.1325	23.1688
bielski	podlaskie		3	52.7651	23.1868
hajnowski	podlaskie		5	52.7104	23.6072
siemiatycki	podlaskie		5	52.4826	22.964
wysokomazowiecki	podlaskie		8	52.8379	22.5451
łosicki	mazovia		6	52.2288	22.8869
		total	59
ciechanowski	mazovia	26	3	52.8569	20.5532	Region of Warszawa and Ciechanów
grójecki	mazovia		2	51.8226	20.8598
legionowski	mazovia		4	52.432	20.9228
otwocki	mazovia		5	52.0857	21.3466
piaseczyński	mazovia		6	51.9906	21.0267
pruszkowski	mazovia		3	52.1628	20.8154
pułtuski	mazovia		3	52.6884	20.9854
płoński	mazovia		3	52.5714	20.4022
warszawa	mazovia		41	52.2297	21.0122
warszawski zachodni	mazovia		3	52.2739	20.6938
wołomiński	mazovia		2	52.3636	21.2898
		total	75
krośnieński	lubusz	27	2	52.0001	15.0031	Zielona Góra and Żary region
nowosolski	lubusz		7	51.7781	15.6943
sulęciński	lubusz		5	52.3724	15.147
słubicki	lubusz		4	52.3368	14.7479
zielona góra	lubusz		14	51.9356	15.5062
zielonogórski	lubusz		14	51.9424	15.5208
świebodziński	lubusz		3	52.2444	15.4559
żagański	lubusz		6	51.5689	15.3246
żarski	lubusz		12	51.6951	15.0218
		total	67
częstochowa	silesia	28	23	50.8118	19.1203	Region of Wieluń, Częstochowa and Lubliniec
częstochowski	silesia		5	50.7989	19.1268
kłobucki	silesia		5	50.9493	18.8752
lubliniecki	silesia		5	50.6982	18.8296
oleski	opole		4	50.9294	18.4732
pajęczański	lodz		3	51.1816	19.0385
wieluński	lodz		8	51.2403	18.687
		total	53
bydgoski	kuyavian-pomeranian	29	6	53.1183	18.075	Kuyavia and Gniezno region
bydgoszcz	kuyavian-pomeranian		35	53.1235	18.0084
gnieźnieński	greater poland		11	52.5015	17.6288
inowrocławski	kuyavian-pomeranian		15	52.7948	18.2957
mogileński	kuyavian-pomeranian		3	52.6295	18.0818
nakielski	kuyavian-pomeranian		1	53.0887	17.5465
sępoleński	kuyavian-pomeranian		5	53.4496	17.5131
wągrowiecki	greater poland		7	52.7846	17.2146
żniński	kuyavian-pomeranian		1	52.7912	17.7536
		total	84
ełcki	warmian-mazurian	30	7	53.7888	22.3324	Masuria region
giżycki	warmian-mazurian		3	53.9663	21.8877
gołdapski	warmian-mazurian		4	54.2564	22.2855
kętrzyński	warmian-mazurian		3	54.1661	21.3115
mrągowski	warmian-mazurian		4	53.8019	21.3077
olecki	warmian-mazurian		3	54.0489	22.4074
piski	warmian-mazurian		5	53.7331	21.9134
węgorzewski	warmian-mazurian		1	54.1729	21.7636
		total	30
brzozowski	subcarpathian	31	5	49.6905	21.9881	Rzeszów and Tarnobrzeg region
jasielski	subcarpathian		12	49.7061	21.4728
kolbuszowski	subcarpathian		7	50.2442	21.7763
krosno	subcarpathian		5	49.6825	21.7661
krośnieński	subcarpathian		12	49.7051	21.7519
mielecki	subcarpathian		11	50.3165	21.4302
ropczycko-sędziszowski	subcarpathian		7	50.0999	21.6564
rzeszowski	subcarpathian		23	50.0197	22.0083
rzeszów	subcarpathian		17	50.0412	21.9991
strzyżowski	subcarpathian		6	49.8705	21.7939
tarnobrzeski	subcarpathian		13	50.5799	21.6925
		total	118
kaliski	greater poland	32	6	51.7432	18.0653	Region of Konin, Kalisz and Sieradz
kalisz	greater poland		9	51.7673	18.0853
konin	greater poland		6	52.223	18.2511
koniński	greater poland		14	52.2168	18.2532
ostrowski	greater poland		16	51.6453	17.788
ostrzeszowski	greater poland		6	51.4509	17.9191
pleszewski	greater poland		8	51.9008	17.8263
sieradzki	lodz		11	51.6402	18.636
słupecki	greater poland		3	52.2368	17.9179
turecki	greater poland		7	51.9639	18.5289
wieruszowski	lodz		4	51.3166	18.2184
		total	90
chełmski	lublin	33	16	51.1369	23.4785	Lublin voivodeship - south
hrubieszowski	lublin		8	50.7016	23.8117
krasnostawski	lublin		7	50.9509	23.0514
lubaczowski	subcarpathian		6	50.2606	23.2123
tomaszowski	lublin		7	50.4808	23.614
zamojski	lublin		10	50.722	23.2525
zamość	lublin		5	50.7231	23.252
		total	59
bielski	silesia	34	31	49.9081	19.0762	Upper Silesia - north, Bielsko-Biała and Zagłębie Dąbrowskie region
bielsko-biała	silesia		1	49.8224	19.0584
bieruńsko-lędziński	silesia		11	50.1079	19.1533
bytom	silesia		21	50.3484	18.9157
będziński	silesia		18	50.4141	19.1133
chorzów	silesia		12	50.2975	18.9546
chrzanowski	lesser poland		8	50.0968	19.4651
dąbrowa górnicza	silesia		16	50.3217	19.1949
jaworzno	silesia		8	50.205	19.2739
katowice	silesia		37	50.2649	19.0238
myszkowski	silesia		19	50.6199	19.2916
mysłowice	silesia		8	50.208	19.1661
oświęcimski	lesser poland		7	50.0026	19.27
piekary śląskie	silesia		9	50.3758	18.943
pszczyński	silesia		13	50.0083	18.8612
ruda śląska	silesia		13	50.2558	18.8556
siemianowice śląskie	silesia		5	50.3264	19.0296
sosnowiec	silesia		24	50.2863	19.1041
tarnogórski	silesia		12	50.4625	18.8264
tychy	silesia		14	50.1218	19.02
świętochłowice	silesia		3	50.2964	18.9171
żywiecki	silesia		11	49.609	19.213
		total	301
aleksandrowski	kuyavian-pomeranian	35	4	52.8154	18.7183	Włocławek, Płock and Kutno region
gostyniński	mazovia		1	52.4353	19.4024
kolski	greater poland		2	52.2795	18.7486
kutnowski	lodz		4	52.2572	19.4091
lipnowski	kuyavian-pomeranian		4	52.8136	19.2658
płocki	mazovia		20	52.5293	19.6945
radziejowski	kuyavian-pomeranian		1	52.5766	18.5512
sierpecki	mazovia		2	52.8568	19.6694
włocławski	kuyavian-pomeranian		32	52.6579	19.0677
łęczycki	lodz		1	52.1205	19.1748
		total	71
gdańsk	pomeranian	36	44	54.352	18.6466	Tri-City region
gdynia	pomeranian		22	54.5189	18.5305
kartuski	pomeranian		7	54.3452	18.1175
pucki	pomeranian		9	54.7744	18.2738
sopot	pomeranian		5	54.4416	18.5601
wejherowski	pomeranian		12	54.6003	18.233
		total	99
górowski	lower silesia	37	2	51.6632	16.5126	Lubin and Leszno region
głogowski	lower silesia		6	51.6574	16.0968
leszczyński	greater poland		8	51.839	16.5721
lubiński	lower silesia		10	51.4412	16.2519
polkowicki	lower silesia		7	51.4739	16.0198
wschowski	lubusz		12	51.8255	16.1333
		total	45
garwoliński	mazovia	38	9	51.8395	21.7058	The border of Masovia and Lublin voivodeship
kozienicki	mazovia		5	51.633	21.3991
opolski	lublin		5	51.1669	21.9855
puławski	lublin		12	51.4175	22.0547
rycki	lublin		5	51.6165	21.9412
zwoleński	mazovia		5	51.3354	21.5725
		total	41
choszczeński	west pomeranian	39	4	53.1389	15.6497	Gorzów Wielkopolski region
gorzowski	lubusz		7	52.7257	15.2019
gorzów wielkopolski	lubusz		12	52.7325	15.2369
międzyrzecki	lubusz		5	52.4874	15.5955
stargardzki	west pomeranian		5	53.3675	15.2575
strzelecko-drezdenecki	lubusz		3	52.9102	15.712
		total	36
