# Supplementary material for: Y-Chromosome Genetic Analysis of Modern Polish Population
Source: Front Genet. 2020 Oct 23;11:567309. doi: 10.3389/fgene.2020.567309 (PMC7644898; doi:10.3389/fgene.2020.567309)
Supplement: Supplementary file 3 [file Table_2.xlsx]

## Sheet: Sheet1
Table S2. The list of markers according to HGVS recommendations for the description of sequence variants.
Position in the reference to Genome Reference Consortium Human Build 37 (GRCh37)	Markers according to A Nomenclature System for the Tree of Human Y-Chromosomal Binary Haplogroups (ISOGG, 2016)	Sequence variant according to HGVS nomenclature32	RefSNPs (rs) according to dbSNP
2655180	M176	NC_000024.9:g.2655180G->A	rs11575897
2657176	Page65.1	NC_000024.9:g.2657176T->C	rs2534636
2658869	M177	NC_000024.9:g.2658869G->A	rs796315676
2661836	P307	NC_000024.9:g.2661836C->T	rs796363895
2668456	S10	NC_000024.9:g.2668456C->T	rs2058276
2731887	CTS107	NC_000024.9:g.2731887C->T	rs2299942
2734854	M130	NC_000024.9:g.2734854C->T	rs35284970
2750408	M407	NC_000024.9:g.2750408A->G	rs371814332
2828196	P201	NC_000024.9:g.2828196T->C	rs2267801
2842212	L49.1	NC_000024.9:g.2842212T->A	rs9786142
2846401	Page94	NC_000024.9:g.2846401C->T	rs34742138
2867288	L477	NC_000024.9:g.2867288G->C	rs13304552
2875527	M329	NC_000024.9:g.2875527G->C	rs373121650
2887824	M343	NC_000024.9:g.2887824C->A	rs9786184
2893277	M349	NC_000024.9:g.2893277G->T	rs797012419
2911033	Z1101	NC_000024.9:g.2911033G->A	rs9786252
3545172	P204	NC_000024.9:g.3545172G->T	rs368642123
4078217	M7	NC_000024.9:g.4078217C->G	rs3898
4352151	PF6409	NC_000024.9:g.4352151G->A	rs9785783
4862861	V88	NC_000024.9:g.4862861C->T	rs180946844
6000464	P162	NC_000024.9:g.6000464T->C	rs7067483
6677619	S107	NC_000024.9:g.6677619T->G	rs17250310
6681479	S108	NC_000024.9:g.6681479T->G	rs17316192
6739856	P81	NC_000024.9:g.6739856G->A	rs796958915
6740377	P79	NC_000024.9:g.6740377T->C	rs796987209
6753511	L23	NC_000024.9:g.6753511G->A	rs9785971
6753519	L15	NC_000024.9:g.6753519A->G	rs9786139
6781398	CTS482	NC_000024.9:g.6781398C->T	rs3860033
6814246	V36	NC_000024.9:g.6814246T->C	rs371443469
6818291	V38	NC_000024.9:g.6818291C->T	rs768983
6822948	M521	NC_000024.9:g.6822948C->T	rs796071879
6842263	V13	NC_000024.9:g.6842263G->A	rs368031074
6859957	V22	NC_000024.9:g.6859957T->C	rs368511174
6861075	L537	NC_000024.9:g.6861075G->A	rs9786374
6868118	S9	NC_000024.9:g.6868118T->C	rs1865680
6893093	V10	NC_000024.9:g.6893093A->C	rs34555473
6905504	L481	NC_000024.9:g.6905504T->G	rs11799224
6906074	M459	NC_000024.9:g.6906074A->G	rs17316227
6912992	CTS623	NC_000024.9:g.6912992T->G	rs9786566
6931590	M5387	NC_000024.9:g.6931590T->C	rs9785722
6931960	L1272	NC_000024.9:g.6931960G->A	rs374243244
6932007	V6	NC_000024.9:g.6932007G->C	rs796276338
6932821	V32	NC_000024.9:g.6932821G->C	rs371254614
6938119	Page75	NC_000024.9:g.6938119G->A	rs34559651
6938814	Z15339	NC_000024.9:g.6938814G->T	rs200950255
6941218	P141	NC_000024.9:g.6941218G->A	rs9306845
6943522	CTS674	NC_000024.9:g.6943522C->T	rs17250345
6954470	Page71	NC_000024.9:g.6954470C->A	rs35623864
6965215	P172	NC_000024.9:g.6965215C->T	rs16981311
6995523	P173	NC_000024.9:g.6995523A->G	rs7893107
7098985	M5389	NC_000024.9:g.7098985A->G	rs9786895
7173143	L16	NC_000024.9:g.7173143G->A	rs9786714
7218128	P184	NC_000024.9:g.7218128T->C	rs369416483
7220727	L773	NC_000024.9:g.7220727A->G	rs9786755
7246726	Z381	NC_000024.9:g.7246726C->T	rs34001725
7291534	M8	NC_000024.9:g.7291534G->T	rs3899
7292720	F4072	NC_000024.9:g.7292720T->C	rs17316547
7320623	M5400	NC_000024.9:g.7320623G->A	rs9786145
7401585	CTS1445	NC_000024.9:g.7401585G->A	rs9785861
7401836	P178	NC_000024.9:g.7401836G->A	rs9786105
7546726	IMS-JST002611	NC_000024.9:g.7546726G->A	rs2075181
7583271	M43	NC_000024.9:g.7583271A->G	rs369516033
7583480	M12	NC_000024.9:g.7583480G->T	rs3903
7602644	M5403	NC_000024.9:g.7602644T->C	rs7067469
7628484	P217	NC_000024.9:g.7628484C->T	rs7892900
7642823	FGC2416	NC_000024.9:g.7642823G->T	rs17250740
7716262	L34	NC_000024.9:g.7716262A->C	rs35604181
7771131	P238	NC_000024.9:g.7771131G->A	rs9785717
7812445	Z1111	NC_000024.9:g.7812445T->C	rs9306846
7879415	L460	NC_000024.9:g.7879415A->C	rs7892855
7963031	P295	NC_000024.9:g.7963031T->G	rs895530
7978725	L89	NC_000024.9:g.7978725C->T	rs35160044
8046731	PF3649	NC_000024.9:g.8046731A->C	rs17250803
8050994	P229	NC_000024.9:g.8050994G->C	rs9786915
8070532	PF6430	NC_000024.9:g.8070532T->A	rs9786242
8108722	S111	NC_000024.9:g.8108722G->A	rs17316702
8148869	L56	NC_000024.9:g.8148869G->A	rs34703625
8194310	PF6432	NC_000024.9:g.8194310C->A	rs9786671
8240725	L519	NC_000024.9:g.8240725C->T	rs34761704
8278628	PF3654	NC_000024.9:g.8278628T->C	rs9782806
8334875	P237	NC_000024.9:g.8334875A->G	rs9785740
8353707	P221	NC_000024.9:g.8353707C->A	rs17316729
8411202	PF6434	NC_000024.9:g.8411202A->G	rs9786639
8424089	P145	NC_000024.9:g.8424089G->A	rs17842387
8467053	P278.1	NC_000024.9:g.8467053G->A	rs7067418
8474189	P160	NC_000024.9:g.8474189A->C	rs9306848
8485542	L856	NC_000024.9:g.8485542C->A	rs9786823
8502236	L51	NC_000024.9:g.8502236G->A	rs9786140
8532844	M5417	NC_000024.9:g.8532844C->T	rs9785787
8533735	M417	NC_000024.9:g.8533735G->A	rs17316771
8558969	P130	NC_000024.9:g.8558969A->T	rs17250887
8576009	L22	NC_000024.9:g.8576009A->C	rs34626372
8587013	Z1116	NC_000024.9:g.8587013C->T	rs9786574
8590752	P127	NC_000024.9:g.8590752C->T	rs7892893
8633545	P245	NC_000024.9:g.8633545T->C	rs3853052
8679843	P132	NC_000024.9:g.8679843G->T	rs3853054
8680661	P151	NC_000024.9:g.8680661T->C	rs9786707
8685038	P255	NC_000024.9:g.8685038G->A	rs372459525
8700380	L520	NC_000024.9:g.8700380C->T	rs34621155
8728974	PF3666	NC_000024.9:g.8728974T->G	rs17316847
8796078	M405	NC_000024.9:g.8796078C->T	rs16981293
8845380	P226	NC_000024.9:g.8845380C->T	rs17250992
8852858	L485	NC_000024.9:g.8852858C->T	rs9786118
9170545	M415	NC_000024.9:g.9170545C->A	rs9786194
9376415	Z15667	NC_000024.9:g.9376415C->T	rs9786846
9448354	L521	NC_000024.9:g.9448354A->G	rs35567891
9791250	L137	NC_000024.9:g.9791250G->A	rs34441307
9810794	Z367	NC_000024.9:g.9810794T->C	rs7067387
9925961	F1649	NC_000024.9:g.9925961G->A	rs9785640
13802034	PF1618	NC_000024.9:g.13802034G->A	rs9786851
13887941	L407	NC_000024.9:g.13887941G->A	rs11096435
13992279	P261	NC_000024.9:g.13992279G->A	rs796289797
13992338	P216	NC_000024.9:g.13992338C->G	rs17306657
14001024	P202	NC_000024.9:g.14001024T->A	rs369616152
14001232	P164	NC_000024.9:g.14001232A->G	rs17316007
14031334	M429	NC_000024.9:g.14031334T->A	rs17306671
14053205	L525	NC_000024.9:g.14053205G->T	rs13305950
14092982	CTS1847	NC_000024.9:g.14092982G->A	rs9786594
14096577	M2	NC_000024.9:g.14096577A->G	rs9785941
14138745	M449	NC_000024.9:g.14138745C->A	rs17306692
14159846	P177	NC_000024.9:g.14159846C->T	rs16980473
14197867	P143	NC_000024.9:g.14197867G->A	rs4141886
14197977	P189.1	NC_000024.9:g.14197977G->A	rs9786819
14199284	P138	NC_000024.9:g.14199284T->C	rs16980478
14231292	L20	NC_000024.9:g.14231292G->A	rs7067305
14266799	CTS2340	NC_000024.9:g.14266799G->A	rs10436793
14286528	L24	NC_000024.9:g.14286528G->A	rs35248080
14329233	M5449	NC_000024.9:g.14329233C->T	rs9786012
14337364	CTS2514	NC_000024.9:g.14337364T->C	rs7892876
14416216	CTS2664	NC_000024.9:g.14416216G->A	rs13304202
14432928	P257	NC_000024.9:g.14432928G->A	rs2740980
14433100	P244	NC_000024.9:g.14433100G->A	rs2740981
14469411	L382	NC_000024.9:g.14469411C->A	rs2713254
14486667	P58	NC_000024.9:g.14486667T->C	rs34043621
14492042	P51	NC_000024.9:g.14492042T->C	rs376386703
14498990	Page7	NC_000024.9:g.14498990C->T	rs34297606
14522828	F1794	NC_000024.9:g.14522828G->A	rs11799149
14577177	U2	NC_000024.9:g.14577177G->A	rs9786712
14640715	L80	NC_000024.9:g.14640715A->G	rs35960273
14664631	P152	NC_000024.9:g.14664631G->C	rs9786634
14666569	CTS3105	NC_000024.9:g.14666569C->T	rs9785753
14698928	L13	NC_000024.9:g.14698928C->T	rs9786706
14804077	P175	NC_000024.9:g.14804077G->A	rs9786191
14813717	M169	NC_000024.9:g.14813717T->C	rs2032594
14813991	M168	NC_000024.9:g.14813991C->T	rs2032595
14838700	M179	NC_000024.9:g.14838700C->T	rs2032596
14842223	M5459	NC_000024.9:g.14842223C->T	rs9786130
14847792	M170	NC_000024.9:g.14847792A->C	rs2032597
14850341	M180	NC_000024.9:g.14850341T->C	rs2032598
14850465	P89.2	NC_000024.9:g.14850465G->T	rs370317248
14850579	P90	NC_000024.9:g.14850579C->T	rs111691221
14850853	P92	NC_000024.9:g.14850853C->T	rs371504425
14869076	M182	NC_000024.9:g.14869076C->T	rs2032601
14869690	P116	NC_000024.9:g.14869690A->G	rs370029907
14871976	M527	NC_000024.9:g.14871976C->T	rs35285796
14885368	Page81	NC_000024.9:g.14885368C->T	rs35407486
14887218	CTS3393	NC_000024.9:g.14887218C->T	rs9786855
14888783	M183	NC_000024.9:g.14888783A->C	rs2032600
14898094	P337	NC_000024.9:g.14898094A->G	rs13305774
14898163	M184	NC_000024.9:g.14898163G->A	rs20320
14901633	L126	NC_000024.9:g.14901633C->T	rs34790845
14902414	M222	NC_000024.9:g.14902414G->A	rs20321
14902456	L96	NC_000024.9:g.14902456A->G	rs202177274
14904859	M185	NC_000024.9:g.14904859C->T	rs2032607
14922583	M46	NC_000024.9:g.14922583T->C	rs34442126
14928196	Z15350	NC_000024.9:g.14928196A->G	rs201309811
14945705	M189	NC_000024.9:g.14945705G->T	rs2032606
14954280	M174	NC_000024.9:g.14954280T->C	rs2032602
14968527	M190	NC_000024.9:g.14968527A->G	rs2032603
14969634	M172	NC_000024.9:g.14969634T->G	rs2032604
14989721	L116	NC_000024.9:g.14989721C->G	rs9786537
15018459	M241	NC_000024.9:g.15018459G->A	rs8179022
15018582	M242	NC_000024.9:g.15018582C->T	rs8179021
15019403	CTS3562	NC_000024.9:g.15019403T->C	rs374319238
15019613	M191	NC_000024.9:g.15019613T->G	rs2032590
15020578	P85	NC_000024.9:g.15020578T->C	rs9341290
15022707	M253	NC_000024.9:g.15022707C->T	rs9341296
15023364	M258	NC_000024.9:g.15023364T->C	rs9341301
15025506	M260	NC_000024.9:g.15025506G->A	rs9341303
15026424	M173	NC_000024.9:g.15026424A->C	rs2032624
15027433	M377	NC_000024.9:g.15027433A->G	rs368682405
15027529	M201	NC_000024.9:g.15027529G->T	rs2032636
15029492	M202	NC_000024.9:g.15029492T->G	rs2032649
15030650	M265	NC_000024.9:g.15030650C->A	rs3212294
15030752	M198	NC_000024.9:g.15030752C->T	rs2020857
15031416	M200	NC_000024.9:g.15031416G->A	rs2032593
15116138	L45	NC_000024.9:g.15116138T->G	rs35760092
15204710	U21	NC_000024.9:g.15204710A->C	rs9786910
15315047	CTS3989	NC_000024.9:g.15315047T->C	rs9786100
15333149	U152	NC_000024.9:g.15333149C->T	rs1236440
15339461	L491	NC_000024.9:g.15339461A->T	rs9786113
15409812	Page92	NC_000024.9:g.15409812G->A	rs34141256
15415115	P191	NC_000024.9:g.15415115A->G	rs16980601
15426000	P120	NC_000024.9:g.15426000C->A	rs796373586
15426005	P109	NC_000024.9:g.15426005C->T	rs796827870
15436316	M221	NC_000024.9:g.15436316G->A	rs2032667
15436915	M219	NC_000024.9:g.15436915T->C	rs2032669
15437063	M218	NC_000024.9:g.15437063C->T	rs2032671
15437152	M232	NC_000024.9:g.15437152C->T	rs9341279
15437564	M216	NC_000024.9:g.15437564C->T	rs2032666
15467824	M215	NC_000024.9:g.15467824A->G	rs2032654
15469724	M231	NC_000024.9:g.15469724G->A	rs9341278
15472863	P131	NC_000024.9:g.15472863C->T	rs9786043
15510490	CTS4245	NC_000024.9:g.15510490C->T	rs9785851
15515812	M229	NC_000024.9:g.15515812A->C	rs9341276
15517851	P219	NC_000024.9:g.15517851T->G	rs17221964
15526695	M212	NC_000024.9:g.15526695C->A	rs2032664
15526751	M213	NC_000024.9:g.15526751T->C	rs2032665
15544614	M211	NC_000024.9:g.15544614C->T	rs2032663
15574102	L57	NC_000024.9:g.15574102G->A	rs34864948
15575790	M209	NC_000024.9:g.15575790A->G	rs2032661
15576203	M208	NC_000024.9:g.15576203C->T	rs2032659
15581983	M207	NC_000024.9:g.15581983A->G	rs2032658
15587509	M205	NC_000024.9:g.15587509T->A	rs2032657
15590342	P225	NC_000024.9:g.15590342G->T	rs17307070
15591446	M227	NC_000024.9:g.15591446C->G	rs373506129
15591537	M203	NC_000024.9:g.15591537G->C	rs2032653
15604899	L30	NC_000024.9:g.15604899C->T	rs34134567
15635573	CTS4415	NC_000024.9:g.15635573G->T	rs9786719
15654428	L21	NC_000024.9:g.15654428C->G	rs11799226
15668070	L38	NC_000024.9:g.15668070A->G	rs7892889
15701859	L164	NC_000024.9:g.15701859G->A	rs13305517
15744642	L237	NC_000024.9:g.15744642C->A	rs13305070
15754313	P196	NC_000024.9:g.15754313C->A	rs917759
15800326	L493	NC_000024.9:g.15800326T->G	rs13305913
15809326	P174	NC_000024.9:g.15809326G->A	rs16980360
15877654	F303	NC_000024.9:g.15877654T->C	rs10436792
15879017	L120	NC_000024.9:g.15879017A->G	rs17307105
15904338	L494	NC_000024.9:g.15904338T->C	rs9786015
15935524	P176	NC_000024.9:g.15935524T->G	rs7067279
15999244	Page23	NC_000024.9:g.15999244G->A	rs34893929
16039881	CTS5150	NC_000024.9:g.16039881C->T	rs7067378
16185081	L524	NC_000024.9:g.16185081A->G	rs34395329
16199051	L39	NC_000024.9:g.16199051T->C	rs7893033
16202267	L40	NC_000024.9:g.16202267T->C	rs7893103
16222561	P331	NC_000024.9:g.16222561C->T	rs9785994
16242316	P163	NC_000024.9:g.16242316A->T	rs4589047
16251357	P252	NC_000024.9:g.16251357G->A	rs16980586
16253694	U175	NC_000024.9:g.16253694G->A	rs16980588
16315153	M512	NC_000024.9:g.16315153C->T	rs17222146
16338537	P155	NC_000024.9:g.16338537G->A	rs9786301
16374426	U181	NC_000024.9:g.16374426C->T	rs16980589
16377198	L121	NC_000024.9:g.16377198A->G	rs17222167
16578072	CTS5964	NC_000024.9:g.16578072T->C	rs1971755
16596916	L86.1	NC_000024.9:g.16596916C->T	rs9785801
16660759	L42	NC_000024.9:g.16660759C->A	rs34334142
16693257	L123	NC_000024.9:g.16693257C->T	rs17307315
16699334	P223	NC_000024.9:g.16699334C->G	rs17222244
16817923	CTS6319	NC_000024.9:g.16817923T->G	rs9786216
16836079	CTS6343	NC_000024.9:g.16836079C->A	rs17222272
16846439	P150	NC_000024.9:g.16846439C->A	rs9786893
16925100	CTS6474	NC_000024.9:g.16925100C->T	rs9786564
16954110	M1757	NC_000024.9:g.16954110A->T	rs3863116
17011456	P144	NC_000024.9:g.17011456G->A	rs9786431
17053771	P198	NC_000024.9:g.17053771C->T	rs17269816
17092499	M5485	NC_000024.9:g.17092499G->T	rs9786746
17156422	CTS6864	NC_000024.9:g.17156422G->A	rs10465456
17256018	P166	NC_000024.9:g.17256018C->T	rs16980499
17285993	P224	NC_000024.9:g.17285993C->T	rs17307398
17286006	P260	NC_000024.9:g.17286006A->C	rs369356807
17294958	U209	NC_000024.9:g.17294958C->T	rs16980502
17311975	P140	NC_000024.9:g.17311975G->C	rs9786636
17394111	P181	NC_000024.9:g.17394111C->G	rs9785940
17398598	P14	NC_000024.9:g.17398598C->T	rs9786420
17464197	L132.1	NC_000024.9:g.17464197T->C	rs7893044
17470112	P230	NC_000024.9:g.17470112G->A	rs9786781
17493513	P158	NC_000024.9:g.17493513C->T	rs9785913
17493630	P218	NC_000024.9:g.17493630T->G	rs7067532
17508337	P228	NC_000024.9:g.17508337C->T	rs17222419
17548890	CTS7593	NC_000024.9:g.17548890G->A	rs7893108
17570599	L36	NC_000024.9:g.17570599C->T	rs35516764
17583053	CTS7641	NC_000024.9:g.17583053G->A	rs9786524
17663478	Page69	NC_000024.9:g.17663478G->T	rs35557642
17678693	Page66	NC_000024.9:g.17678693A->G	rs9786326
17782178	P236	NC_000024.9:g.17782178C->G	rs9785959
17821258	CTS8068	NC_000024.9:g.17821258G->A	rs9786408
17842573	CTS8123	NC_000024.9:g.17842573T->C	rs9786377
17844018	L11	NC_000024.9:g.17844018T->C	rs9786076
17881230	P239	NC_000024.9:g.17881230G->C	rs8181264
17937365	L43	NC_000024.9:g.17937365A->G	rs35251548
18028661	P282	NC_000024.9:g.18028661A->G	rs17307656
18028669	P267	NC_000024.9:g.18028669C->G	rs368057017
18066156	S4	NC_000024.9:g.18066156C->T	rs1348733
18077016	L70	NC_000024.9:g.18077016T->C	rs34986875
18097251	P159	NC_000024.9:g.18097251C->A	rs9785905
18146921	L475	NC_000024.9:g.18146921G->A	rs34571834
18162834	L63	NC_000024.9:g.18162834T->C	rs17307677
18167403	L1063	NC_000024.9:g.18167403C->T	rs9786876
18167479	Z278	NC_000024.9:g.18167479A->G	rs1469371
18180446	L500	NC_000024.9:g.18180446C->A	rs12176663
18248698	P311	NC_000024.9:g.18248698A->G	rs9785659
18257568	CTS8876	NC_000024.9:g.18257568G->A	rs7893074
18381735	PF6482	NC_000024.9:g.18381735A->G	rs9786121
18560005	P200	NC_000024.9:g.18560005T->G	rs17316592
18561042	P153	NC_000024.9:g.18561042T->G	rs9786479
18571026	M6	NC_000024.9:g.18571026A->G	rs3897
18601274	P180	NC_000024.9:g.18601274G->A	rs9786035
18647042	P199	NC_000024.9:g.18647042A->G	rs17269928
18656508	P297	NC_000024.9:g.18656508G->C	rs9785702
18719565	S3	NC_000024.9:g.18719565T->C	rs877756
18747493	M436	NC_000024.9:g.18747493G->C	rs17315680
18759669	L125	NC_000024.9:g.18759669T->C	rs17249791
18842841	L465	NC_000024.9:g.18842841G->T	rs17276338
18888200	P222	NC_000024.9:g.18888200C->G	rs17315723
18907236	P310	NC_000024.9:g.18907236A->C	rs9786283
18914441	L278	NC_000024.9:g.18914441C->T	rs17249854
18957208	L523	NC_000024.9:g.18957208C->T	rs1031210
18964263	P281	NC_000024.9:g.18964263A->G	rs17315758
19038302	P124	NC_000024.9:g.19038302A->C	rs17315772
19077409	L46	NC_000024.9:g.19077409A->G	rs13304625
19096363	M3	NC_000024.9:g.19096363G->A	rs3894
19166861	P123	NC_000024.9:g.19166861T->C	rs17315821
19179463	P197	NC_000024.9:g.19179463G->T	rs17276358
19236447	P182	NC_000024.9:g.19236447G->A	rs16980394
19279765	P192	NC_000024.9:g.19279765A->G	rs16980641
19349615	P148	NC_000024.9:g.19349615C->T	rs16980396
19372808	L131	NC_000024.9:g.19372808C->T	rs2215828
19413335	L55	NC_000024.9:g.19413335G->A	rs35768544
19500107	P154	NC_000024.9:g.19500107G->T	rs9786357
20828795	PF6495	NC_000024.9:g.20828795G->A	rs9786501
20837553	P128	NC_000024.9:g.20837553C->T	rs17250121
21083420	P147	NC_000024.9:g.21083420T->A	rs16980577
21117888	P234	NC_000024.9:g.21117888T->C	rs9786197
21166358	P233	NC_000024.9:g.21166358T->G	rs9786232
21192906	M5525	NC_000024.9:g.21192906T->C	rs9786485
21222868	PF6497	NC_000024.9:g.21222868C->G	rs7067491
21225770	P126	NC_000024.9:g.21225770C->G	rs17250163
21253443	L238	NC_000024.9:g.21253443A->G	rs35199432
21282471	Z1130	NC_000024.9:g.21282471C->T	rs9786735
21285962	PK4	NC_000024.9:g.21285962A->T	rs367562925
21306315	M5528	NC_000024.9:g.21306315G->A	rs9786758
21535086	PF3807	NC_000024.9:g.21535086G->A	rs4322180
21593470	L517	NC_000024.9:g.21593470A->G	rs9786805
21609946	M5	NC_000024.9:g.21609946C->T	rs3896
21610301	M16	NC_000024.9:g.21610301C->A	rs3907
21610853	P72	NC_000024.9:g.21610853C->T	rs796592868
21612167	P1	NC_000024.9:g.21612167G->A	rs73626946
21612268	P70	NC_000024.9:g.21612268C->T	rs376035421
21618583	P168	NC_000024.9:g.21618583G->C	rs16980574
21618856	P135	NC_000024.9:g.21618856C->T	rs9786502
21621191	Page18	NC_000024.9:g.21621191G->A	rs35036633
21642296	L53	NC_000024.9:g.21642296G->A	rs34724285
21646058	U290	NC_000024.9:g.21646058T->A	rs16980406
21652284	M5543	NC_000024.9:g.21652284C->T	rs9785678
21688300	Z1132	NC_000024.9:g.21688300A->G	rs9785819
21706360	M153	NC_000024.9:g.21706360A->T	rs375151448
21712855	M138	NC_000024.9:g.21712855G->A	rs373238951
21717208	M145	NC_000024.9:g.21717208C->T	rs3848982
21717307	M223	NC_000024.9:g.21717307G->A	rs367573274
21717472	M101	NC_000024.9:g.21717472G->A	rs796569383
21722098	M13	NC_000024.9:g.21722098G->C	rs3904
21722268	M14	NC_000024.9:g.21722268T->C	rs3905
21722998	M10	NC_000024.9:g.21722998T->C	rs3901
21726388	Z1712.1	NC_000024.9:g.21726388G->A	rs3991109
21729839	M28	NC_000024.9:g.21729839T->G	rs796954390
21730257	M9	NC_000024.9:g.21730257C->G	rs3900
21730647	M11	NC_000024.9:g.21730647A->G	rs3902
21733231	M19	NC_000024.9:g.21733231T->A	rs3910
21733454	M20	NC_000024.9:g.21733454A->G	rs3911
21736239	M23	NC_000024.9:g.21736239A->G	rs370743368
21736304	M58	NC_000024.9:g.21736304G->A	rs376130581
21739646	M27	NC_000024.9:g.21739646C->G	rs376303746
21739754	M31	NC_000024.9:g.21739754G->C	rs369315948
21740450	M33	NC_000024.9:g.21740450A->C	rs368762706
21740716	M34	NC_000024.9:g.21740716G->T	rs373666971
21741755	M178	NC_000024.9:g.21741755C->T	rs377214926
21742158	M38	NC_000024.9:g.21742158T->G	rs369611932
21749881	M48	NC_000024.9:g.21749881A->G	rs373681213
21751009	M36	NC_000024.9:g.21751009T->G	rs796639491
21751330	M47	NC_000024.9:g.21751330G->A	rs370646424
21751440	M159	NC_000024.9:g.21751440A->C	rs72622300
21752644	M44	NC_000024.9:g.21752644G->C	rs796742903
21753199	M52	NC_000024.9:g.21753199A->C	rs376769460
21757306	M164	NC_000024.9:g.21757306T->C	rs796935378
21757316	M76	NC_000024.9:g.21757316T->G	rs377001539
21759138	M77	NC_000024.9:g.21759138C->T	rs372905727
21762685	M119	NC_000024.9:g.21762685T->G	rs72613040
21764431	M282	NC_000024.9:g.21764431T->C	rs13447371
21764458	M137	NC_000024.9:g.21764458A->G	rs796260123
21764501	M124	NC_000024.9:g.21764501G->A	rs372706460
21764586	M123	NC_000024.9:g.21764586C->T	rs371143248
21764674	M122	NC_000024.9:g.21764674A->G	rs78149062
21764694	M166	NC_000024.9:g.21764694C->T	rs374311591
21766310	M115	NC_000024.9:g.21766310G->A	rs375966833
21767959	M112	NC_000024.9:g.21767959C->T	rs111725135
21778713	M97	NC_000024.9:g.21778713A->C	rs370347490
21778998	M96	NC_000024.9:g.21778998C->G	rs9306841
21779234	M98	NC_000024.9:g.21779234C->G	rs386419978
21779251	M146	NC_000024.9:g.21779251T->G	rs377487780
21784286	PF6505	NC_000024.9:g.21784286G->A	rs9785716
21843090	P280	NC_000024.9:g.21843090C->G	rs891407
21844357	P5	NC_000024.9:g.21844357G->A	rs368194609
21865821	M26	NC_000024.9:g.21865821G->A	rs2032629
21866424	M106	NC_000024.9:g.21866424A->G	rs2032611
21866491	M105	NC_000024.9:g.21866491C->T	rs2032612
21866664	M25	NC_000024.9:g.21866664G->C	rs371369701
21866840	M42	NC_000024.9:g.21866840A->T	rs2032630
21867718	M323.1	NC_000024.9:g.21867718C->T	rs13447377
21867787	M45	NC_000024.9:g.21867787G->A	rs2032631
21868068	M152	NC_000024.9:g.21868068C->T	rs35681523
21868672	M50	NC_000024.9:g.21868672T->C	rs2032632
21868726	M49	NC_000024.9:g.21868726T->C	rs2032633
21868863	M51	NC_000024.9:g.21868863G->A	rs34078768
21869264	M54	NC_000024.9:g.21869264G->A	rs2032620
21869519	M150	NC_000024.9:g.21869519C->T	rs371646183
21870638	M63	NC_000024.9:g.21870638G->A	rs2032625
21872738	M55	NC_000024.9:g.21872738T->C	rs2032621
21878699	M340	NC_000024.9:g.21878699G->C	rs796891850
21878809	M67	NC_000024.9:g.21878809A->T	rs2032628
21878825	M290	NC_000024.9:g.21878825C->T	rs13447369
21881115	P28	NC_000024.9:g.21881115C->T	rs374971653
21889818	M143	NC_000024.9:g.21889818G->T	rs376134474
21892572	M81	NC_000024.9:g.21892572C->T	rs2032640
21893299	M224	NC_000024.9:g.21893299T->C	rs796188680
21893303	M78	NC_000024.9:g.21893303C->T	rs368977028
21893881	M70	NC_000024.9:g.21893881A->C	rs2032672
21894058	M69	NC_000024.9:g.21894058T->C	rs2032673
21894407	M72	NC_000024.9:g.21894407A->G	rs2032637
21894447	M71	NC_000024.9:g.21894447C->T	rs2032638
21896093	M148	NC_000024.9:g.21896093A->G	rs369821220
21896216	M85	NC_000024.9:g.21896216C->A	rs2032616
21896261	M132	NC_000024.9:g.21896261G->T	rs2032617
21897321	Z14878	NC_000024.9:g.21897321T->C	rs372522294
21900849	M88	NC_000024.9:g.21900849A->G	rs2032645
21903383	M64.1	NC_000024.9:g.21903383A->G	rs2032626
21904023	M92	NC_000024.9:g.21904023T->C	rs2032648
21905917	M86	NC_000024.9:g.21905917T->G	rs2032643
21906607	L214	NC_000024.9:g.21906607T->C	rs34694026
21907097	M110	NC_000024.9:g.21907097T->C	rs373112617
21907394	M120	NC_000024.9:g.21907394T->C	rs374472129
21917313	M89	NC_000024.9:g.21917313C->T	rs2032652
21930287	M125	NC_000024.9:g.21930287T->C	rs2032614
21932935	M108.1	NC_000024.9:g.21932935T->C	rs2032679
21936138	M103	NC_000024.9:g.21936138C->T	rs2032609
21938158	M94	NC_000024.9:g.21938158C->A	rs2032647
21938444	M95	NC_000024.9:g.21938444C->T	rs2032650
21983827	PF6507	NC_000024.9:g.21983827C->T	rs7067226
22072340	P284	NC_000024.9:g.22072340C->G	rs4116821
22094491	P283	NC_000024.9:g.22094491C->T	rs3865828
22100087	PF3819	NC_000024.9:g.22100087T->C	rs17250275
22178569	L47	NC_000024.9:g.22178569G->A	rs34283263
22193299	M5549	NC_000024.9:g.22193299G->A	rs9786834
22214221	P193	NC_000024.9:g.22214221T->G	rs16980426
22513726	L81	NC_000024.9:g.22513726A->C	rs3906451
22665262	P195.2	NC_000024.9:g.22665262A->G	rs2196155
22672031	CTS10638	NC_000024.9:g.22672031A->G	rs16980561
22688731	L507	NC_000024.9:g.22688731G->C	rs9786550
22725379	L35	NC_000024.9:g.22725379C->A	rs7893064
22737801	M274	NC_000024.9:g.22737801C->T	rs9341310
22738775	M272	NC_000024.9:g.22738775A->G	rs9341308
22739301	M268	NC_000024.9:g.22739301A->G	rs13447443
22739367	M269	NC_000024.9:g.22739367T->C	rs9786153
22741740	M285	NC_000024.9:g.22741740G->C	rs13447378
22741799	M286	NC_000024.9:g.22741799G->A	rs13447379
22741818	M267	NC_000024.9:g.22741818T->G	rs9341313
22741821	M277	NC_000024.9:g.22741821G->T	rs9341314
22743597	M291	NC_000024.9:g.22743597A->G	rs7067423
22744939	M293	NC_000024.9:g.22744939T->G	rs9341316
22744945	M294	NC_000024.9:g.22744945C->T	rs9341317
22745051	M295	NC_000024.9:g.22745051T->C	rs9341318
22749853	M304	NC_000024.9:g.22749853A->C	rs13447352
22750174	M305	NC_000024.9:g.22750174C->T	rs13447353
22750583	M306	NC_000024.9:g.22750583C->A	rs1558843
22750951	M307.2	NC_000024.9:g.22750951G->A	rs13447354
22751863	M310	NC_000024.9:g.22751863C->T	rs13447357
22914378	S66	NC_000024.9:g.22914378T->C	rs871626
22917995	L14	NC_000024.9:g.22917995C->T	rs35474563
22918577	P169	NC_000024.9:g.22918577C->T	rs16980548
22922129	Page53	NC_000024.9:g.22922129G->A	rs34740450
23021978	L27	NC_000024.9:g.23021978A->G	rs34126399
23035132	P232	NC_000024.9:g.23035132G->A	rs9786261
23040647	P136	NC_000024.9:g.23040647T->G	rs9785908
23059591	L511	NC_000024.9:g.23059591G->A	rs9785991
23121708	CTS11461	NC_000024.9:g.23121708C->T	rs16980435
23124367	CTS11468	NC_000024.9:g.23124367G->T	rs17316372
23165895	CTS11579	NC_000024.9:g.23165895T->G	rs9786907
23185647	CTS11599	NC_000024.9:g.23185647C->A	rs9785945
23212564	CTS11681	NC_000024.9:g.23212564C->T	rs9786250
23243942	M342	NC_000024.9:g.23243942C->T	rs368036847
23244026	P15	NC_000024.9:g.23244026C->T	rs370167410
23292782	L54	NC_000024.9:g.23292782G->A	rs34954951
23353901	M5562	NC_000024.9:g.23353901C->A	rs9786174
23443971	P171	NC_000024.9:g.23443971G->T	rs17842518
23496331	Apt	NC_000024.9:g.23496331C->T	rs376563811
23497067	50f2(P)	NC_000024.9:g.23497067G->C	rs112236481
23497256	MEH1	NC_000024.9:g.23497256C->G	rs370165767
23497714	P4	NC_000024.9:g.23497714G->A	rs370802211
23612197	L48	NC_000024.9:g.23612197G->T	rs13303755
23634362	P188	NC_000024.9:g.23634362G->A	rs16980610
24366464	M458	NC_000024.9:g.24366464A->G	rs375323198
24437979	M5571	NC_000024.9:g.24437979C->T	rs9786856
24464597	IMS-JST022457	NC_000024.9:g.24464597G->C	rs2268591
24471706	IMS-JST022456	NC_000024.9:g.24471706C->G	rs2268590
24475669	P220	NC_000024.9:g.24475669G->T	rs17316910
24510581	IMS-JST022454	NC_000024.9:g.24510581A->C	rs2268588
28659645	CTS12659	NC_000024.9:g.28659645C->T	rs9786255
2661306	-	NC_000024.9:g.2661306T->G	rs35840667
2661694	-	NC_000024.9:g.2661694A->G	rs2253109
2663685	-	NC_000024.9:g.2663685T->G	rs35067692
2679100	-	NC_000024.9:g.2679100A->G	rs13303871
2703038	-	NC_000024.9:g.2703038G->T	rs28813670
2705854	-	NC_000024.9:g.2705854G->A	rs11799203
2709555	-	NC_000024.9:g.2709555A->C	rs796435810
2710309	-	NC_000024.9:g.2710309T->G	rs34402762
2711801	-	NC_000024.9:g.2711801T->C	rs757496868
2722413	-	NC_000024.9:g.2722413G->A	rs13305196
2722506	-	NC_000024.9:g.2722506A->G	rs2075640
2727858	-	NC_000024.9:g.2727858G->T	rs7067518
2739468	-	NC_000024.9:g.2739468C->T	rs9786209
2743754	-	NC_000024.9:g.2743754C->T	rs9786748
2749045	-	NC_000024.9:g.2749045A->C	rs13303891
2749046	-	NC_000024.9:g.2749046T->A	rs13305761
2803135	-	NC_000024.9:g.2803135G->A	rs7067413
2810628	-	NC_000024.9:g.2810628C->T	rs13304723
2818883	-	NC_000024.9:g.2818883G->A	rs11799194
2825845	-	NC_000024.9:g.2825845T->C	rs13447362
2829379	-	NC_000024.9:g.2829379C->T	rs201945104
2829674	-	NC_000024.9:g.2829674C->T	rs368074896
2830361	-	NC_000024.9:g.2830361C->T	rs199532145
2836569	-	NC_000024.9:g.2836569C->T	rs9786575
2846008	-	NC_000024.9:g.2846008G->A	rs377204801
2863665	-	NC_000024.9:g.2863665G->A	rs7892924
2877478	-	NC_000024.9:g.2877478C->T	rs796759571
2878213	-	NC_000024.9:g.2878213C->T	rs9785766
2888477	-	NC_000024.9:g.2888477G->C	rs796950588
2897433	-	NC_000024.9:g.2897433G->C	rs9786543
2951972	-	NC_000024.9:g.2951972C->T	rs2534087
3009108	-	NC_000024.9:g.3009108A->G	rs2534470
3126520	-	NC_000024.9:g.3126520T->C	rs4033704
3342922	-	NC_000024.9:g.3342922T->C	rs2552934
3364187	-	NC_000024.9:g.3364187C->T	rs2552579
3447604	-	NC_000024.9:g.3447604C->T	rs367841917
3447754	-	NC_000024.9:g.3447754T->G	rs201108862
3447826	-	NC_000024.9:g.3447826A->G	rs201753203
3531404	-	NC_000024.9:g.3531404C->T	rs2450680
3545167	-	NC_000024.9:g.3545167T->G	rs2350606
3667776	-	NC_000024.9:g.3667776T->G	rs2559143
3966392	-	NC_000024.9:g.3966392A->G	rs2557333
4232624	-	NC_000024.9:g.4232624G->A	rs2452386
4399143	-	NC_000024.9:g.4399143C->T	rs35393975
4451126	-	NC_000024.9:g.4451126C->A	rs2917324
4482533	-	NC_000024.9:g.4482533C->T	rs2882820
4716925	-	NC_000024.9:g.4716925C->T	rs12016609
4732958	-	NC_000024.9:g.4732958A->C	rs13305110
4876984	-	NC_000024.9:g.4876984A->G	rs9786041
4959569	-	NC_000024.9:g.4959569C->T	rs35706204
4968748	-	NC_000024.9:g.4968748G->A	rs373872926
5104133	-	NC_000024.9:g.5104133T->G	rs2563235
5419225	-	NC_000024.9:g.5419225G->A	rs2578828
5449667	-	NC_000024.9:g.5449667A->G	rs2578975
5504106	-	NC_000024.9:g.5504106T->G	rs2557076
5668559	-	NC_000024.9:g.5668559C->T	rs2751547
5724288	-	NC_000024.9:g.5724288T->G	rs34452636
5905252	-	NC_000024.9:g.5905252G->A	rs200084035
5969507	-	NC_000024.9:g.5969507C->T	rs4639696
6093865	-	NC_000024.9:g.6093865G->A	rs2558297
6396326	-	NC_000024.9:g.6396326G->A	rs11799090
6425538	-	NC_000024.9:g.6425538A->G	rs13304843
6425539	-	NC_000024.9:g.6425539A->G	rs13304844
6451929	-	NC_000024.9:g.6451929C->G	rs34440309
6624215	-	NC_000024.9:g.6624215T->C	rs9786284
6630931	-	NC_000024.9:g.6630931G->A	rs9785983
6635162	-	NC_000024.9:g.6635162T->C	rs9786793
6670461	-	NC_000024.9:g.6670461G->T	rs4027562
6670598	-	NC_000024.9:g.6670598A->C	rs13304238
6692993	-	NC_000024.9:g.6692993T->A	rs4529645
6707890	-	NC_000024.9:g.6707890T->G	rs9786426
6728092	-	NC_000024.9:g.6728092G->A	rs13304874
6728094	-	NC_000024.9:g.6728094G->A	rs13305349
6740510	-	NC_000024.9:g.6740510A->C	rs13304521
6740704	-	NC_000024.9:g.6740704A->G	rs34551924
6743405	-	NC_000024.9:g.6743405T->A	rs13304066
6796065	-	NC_000024.9:g.6796065A->C	rs13305243
6801186	-	NC_000024.9:g.6801186C->T	rs11799200
6811475	-	NC_000024.9:g.6811475T->C	rs13304678
6812031	-	NC_000024.9:g.6812031C->A	rs13305187
6845657	-	NC_000024.9:g.6845657A->C	rs2099504
6848390	-	NC_000024.9:g.6848390C->T	rs202220263
6849811	-	NC_000024.9:g.6849811A->C	rs13303957
6883856	-	NC_000024.9:g.6883856C->T	rs13304246
6919614	-	NC_000024.9:g.6919614T->G	rs13304950
6938864	-	NC_000024.9:g.6938864G->A	rs796527782
6943622	-	NC_000024.9:g.6943622T->G	rs13303512
6948787	-	NC_000024.9:g.6948787G->A	rs766960752
6952023	-	NC_000024.9:g.6952023C->T	rs13303711
6952036	-	NC_000024.9:g.6952036G->A	rs13303951
6952061	-	NC_000024.9:g.6952061C->T	rs13303791
6961386	-	NC_000024.9:g.6961386T->C	rs13304047
6961471	-	NC_000024.9:g.6961471A->G	rs13305082
6968057	-	NC_000024.9:g.6968057C->G	rs13303440
6977115	-	NC_000024.9:g.6977115C->T	rs3098124
6995947	-	NC_000024.9:g.6995947G->T	rs3116296
6995952	-	NC_000024.9:g.6995952A->T	rs3116295
7028463	-	NC_000024.9:g.7028463G->T	rs9786918
7035173	-	NC_000024.9:g.7035173C->T	rs3109536
7035520	-	NC_000024.9:g.7035520C->T	rs3109537
7045854	-	NC_000024.9:g.7045854G->A	rs3116260
7057795	-	NC_000024.9:g.7057795C->T	rs3096824
7067665	-	NC_000024.9:g.7067665C->T	rs3116253
7073423	-	NC_000024.9:g.7073423A->G	rs3096835
7075557	-	NC_000024.9:g.7075557C->T	rs3096838
7087279	-	NC_000024.9:g.7087279T->G	rs3096780
7091863	-	NC_000024.9:g.7091863T->C	rs13303879
7109122	-	NC_000024.9:g.7109122C->T	rs3097047
7117380	-	NC_000024.9:g.7117380T->G	rs13305912
7124172	-	NC_000024.9:g.7124172C->T	rs3097055
7136012	-	NC_000024.9:g.7136012G->A	rs3116345
7137632	-	NC_000024.9:g.7137632A->G	rs3097069
7141536	-	NC_000024.9:g.7141536C->G	rs3109989
7143700	-	NC_000024.9:g.7143700C->T	rs3116320
7149682	-	NC_000024.9:g.7149682G->T	rs3097077
7149924	-	NC_000024.9:g.7149924T->G	rs13305219
7151887	-	NC_000024.9:g.7151887C->T	rs3097078
7158945	-	NC_000024.9:g.7158945C->T	rs3097087
7162736	-	NC_000024.9:g.7162736C->T	rs3109992
7162970	-	NC_000024.9:g.7162970A->C	rs3097092
7177189	-	NC_000024.9:g.7177189A->G	rs9785710
7188055	-	NC_000024.9:g.7188055A->G	rs5021082
7193928	-	NC_000024.9:g.7193928G->A	rs374279855
7196932	-	NC_000024.9:g.7196932T->G	rs13305419
7209616	-	NC_000024.9:g.7209616T->C	rs5017103
7211776	-	NC_000024.9:g.7211776C->A	rs13304405
7240956	-	NC_000024.9:g.7240956G->A	rs7893030
7241447	-	NC_000024.9:g.7241447C->G	rs7893075
7245239	-	NC_000024.9:g.7245239T->G	rs3210288
7259603	-	NC_000024.9:g.7259603G->A	rs13304726
7279986	-	NC_000024.9:g.7279986G->A	rs5023154
7314381	-	NC_000024.9:g.7314381T->G	rs13303543
7377160	-	NC_000024.9:g.7377160A->G	rs11799071
7400450	-	NC_000024.9:g.7400450T->C	rs199797663
7508686	-	NC_000024.9:g.7508686T->G	rs13305298
7527958	-	NC_000024.9:g.7527958T->C	rs2075182
7528917	-	NC_000024.9:g.7528917A->C	rs13303702
7543038	-	NC_000024.9:g.7543038A->C	rs13304127
7558795	-	NC_000024.9:g.7558795C->A	rs13304959
7570678	-	NC_000024.9:g.7570678G->A	rs13304869
7571122	-	NC_000024.9:g.7571122A->G	rs13303599
7583210	-	NC_000024.9:g.7583210G->A	rs7893069
7583254	-	NC_000024.9:g.7583254T->C	rs373225623
7602368	-	NC_000024.9:g.7602368A->G	rs9786442
7612356	-	NC_000024.9:g.7612356A->G	rs201920470
7626710	-	NC_000024.9:g.7626710G->T	rs13304504
7635648	-	NC_000024.9:g.7635648G->A	rs9786179
7654523	-	NC_000024.9:g.7654523C->T	rs35716108
7671535	-	NC_000024.9:g.7671535T->C	rs35768594
7684952	-	NC_000024.9:g.7684952A->T	rs13304117
7687135	-	NC_000024.9:g.7687135T->C	rs7474403
7690471	-	NC_000024.9:g.7690471G->T	rs13303422
7704284	-	NC_000024.9:g.7704284C->T	rs35739255
7729538	-	NC_000024.9:g.7729538G->T	rs9786768
7736744	-	NC_000024.9:g.7736744G->A	rs7067473
7757447	-	NC_000024.9:g.7757447T->G	rs34844771
7782651	-	NC_000024.9:g.7782651A->T	rs9785859
7794147	-	NC_000024.9:g.7794147A->C	rs13305449
7796708	-	NC_000024.9:g.7796708C->T	rs10465469
7835847	-	NC_000024.9:g.7835847G->A	rs1367253
7854412	-	NC_000024.9:g.7854412G->A	rs9785868
7855759	-	NC_000024.9:g.7855759C->T	rs9786053
7872203	-	NC_000024.9:g.7872203C->T	rs2195617
7887185	-	NC_000024.9:g.7887185A->G	rs9785883
7900462	-	NC_000024.9:g.7900462A->C	rs13303475
7907021	-	NC_000024.9:g.7907021A->C	rs13304307
7908950	-	NC_000024.9:g.7908950G->T	rs13304193
7912385	-	NC_000024.9:g.7912385T->G	rs13304470
7917959	-	NC_000024.9:g.7917959G->A	rs9786743
7948701	-	NC_000024.9:g.7948701T->G	rs6655920
7956783	-	NC_000024.9:g.7956783A->G	rs13304596
7960019	-	NC_000024.9:g.7960019A->G	rs9786148
7971505	-	NC_000024.9:g.7971505C->T	rs7892995
8020092	-	NC_000024.9:g.8020092A->C	rs9785957
8021340	-	NC_000024.9:g.8021340C->T	rs1846574
8025051	-	NC_000024.9:g.8025051T->G	rs13304439
8033198	-	NC_000024.9:g.8033198A->C	rs13304788
8039719	-	NC_000024.9:g.8039719C->A	rs13304850
8050318	-	NC_000024.9:g.8050318G->A	rs201085544
8086815	-	NC_000024.9:g.8086815G->A	rs13305092
8096754	-	NC_000024.9:g.8096754C->T	rs9306847
8129921	-	NC_000024.9:g.8129921C->T	rs9786481
8133670	-	NC_000024.9:g.8133670T->G	rs202218870
8134704	-	NC_000024.9:g.8134704A->T	rs7893084
8167687	-	NC_000024.9:g.8167687C->T	rs12157056
8202356	-	NC_000024.9:g.8202356C->T	rs11799082
8207142	-	NC_000024.9:g.8207142G->T	rs13303652
8214827	-	NC_000024.9:g.8214827T->C	rs9786291
8219002	-	NC_000024.9:g.8219002G->C	rs9786257
8227605	-	NC_000024.9:g.8227605G->A	rs9786433
8285596	-	NC_000024.9:g.8285596C->T	rs1398306
8290465	-	NC_000024.9:g.8290465A->C	rs13304984
8306262	-	NC_000024.9:g.8306262G->A	rs13304587
8315095	-	NC_000024.9:g.8315095C->T	rs9786417
8315255	-	NC_000024.9:g.8315255G->A	rs13305970
8326618	-	NC_000024.9:g.8326618T->C	rs9786205
8360818	-	NC_000024.9:g.8360818G->A	rs3901597
8364460	-	NC_000024.9:g.8364460T->C	rs1151614
8373972	-	NC_000024.9:g.8373972A->T	rs11799216
8380220	-	NC_000024.9:g.8380220A->G	rs9786382
8428729	-	NC_000024.9:g.8428729T->C	rs201481164
8432095	-	NC_000024.9:g.8432095G->T	rs13305462
8442341	-	NC_000024.9:g.8442341G->A	rs9786897
8490706	-	NC_000024.9:g.8490706G->A	rs35583192
8501357	-	NC_000024.9:g.8501357C->A	rs13304855
8504927	-	NC_000024.9:g.8504927C->A	rs7067322
8513390	-	NC_000024.9:g.8513390T->G	rs13303861
8568831	-	NC_000024.9:g.8568831G->A	rs3915883
8578140	-	NC_000024.9:g.8578140G->T	rs1269490
8602518	-	NC_000024.9:g.8602518C->T	rs3913290
8622207	-	NC_000024.9:g.8622207C->A	rs7474410
8660432	-	NC_000024.9:g.8660432G->A	rs9785846
8663396	-	NC_000024.9:g.8663396A->G	rs199537436
8667179	-	NC_000024.9:g.8667179G->A	rs11096453
8675410	-	NC_000024.9:g.8675410C->T	rs13305956
8675467	-	NC_000024.9:g.8675467G->A	rs13303682
8714022	-	NC_000024.9:g.8714022A->C	rs13304570
8745230	-	NC_000024.9:g.8745230A->G	rs200499285
8758629	-	NC_000024.9:g.8758629A->G	rs13304995
8758632	-	NC_000024.9:g.8758632T->G	rs13304610
8781088	-	NC_000024.9:g.8781088A->C	rs13304262
8805525	-	NC_000024.9:g.8805525A->G	rs1264078
8860575	-	NC_000024.9:g.8860575T->C	rs200706062
8869608	-	NC_000024.9:g.8869608C->G	rs2111712
8873548	-	NC_000024.9:g.8873548G->A	rs1966455
8882497	-	NC_000024.9:g.8882497A->C	rs13305679
8890588	-	NC_000024.9:g.8890588C->T	rs35258032
8898284	-	NC_000024.9:g.8898284G->T	rs1882361
8906357	-	NC_000024.9:g.8906357C->T	rs957431
8967006	-	NC_000024.9:g.8967006G->A	rs4044313
8987980	-	NC_000024.9:g.8987980G->A	rs13305643
9021351	-	NC_000024.9:g.9021351A->C	rs13304737
9044535	-	NC_000024.9:g.9044535T->G	rs9785754
9060781	-	NC_000024.9:g.9060781C->T	rs34064949
9098400	-	NC_000024.9:g.9098400G->A	rs35180016
9127755	-	NC_000024.9:g.9127755A->T	rs4044233
9127775	-	NC_000024.9:g.9127775A->G	rs4044235
9411719	-	NC_000024.9:g.9411719A->T	rs11776749
9417393	-	NC_000024.9:g.9417393G->C	rs4618902
9463712	-	NC_000024.9:g.9463712A->T	rs1566058
9480167	-	NC_000024.9:g.9480167C->T	rs35386430
9516834	-	NC_000024.9:g.9516834T->A	rs2594651
9524762	-	NC_000024.9:g.9524762A->G	rs810810
9642917	-	NC_000024.9:g.9642917G->C	rs11799219
9764409	-	NC_000024.9:g.9764409A->C	rs13304337
9807098	-	NC_000024.9:g.9807098A->C	rs11799282
9819120	-	NC_000024.9:g.9819120T->G	rs13305530
9819205	-	NC_000024.9:g.9819205A->G	rs13305816
9819254	-	NC_000024.9:g.9819254G->T	rs13304073
9841700	-	NC_000024.9:g.9841700C->G	rs17221468
9918039	-	NC_000024.9:g.9918039A->T	rs796828937
9919472	-	NC_000024.9:g.9919472A->T	rs76999943
9919482	-	NC_000024.9:g.9919482A->C	rs111233383
9919500	-	NC_000024.9:g.9919500G->C	rs80217228
9938087	-	NC_000024.9:g.9938087T->C	rs12116415
9944034	-	NC_000024.9:g.9944034T->G	rs78059927
9968357	-	NC_000024.9:g.9968357T->G	rs13305207
9975597	-	NC_000024.9:g.9975597T->C	rs80065521
9981113	-	NC_000024.9:g.9981113A->G	rs12164453
9984888	-	NC_000024.9:g.9984888T->G	rs78654430
9986197	-	NC_000024.9:g.9986197C->A	rs62611172
9992071	-	NC_000024.9:g.9992071A->C	rs78352238
10004647	-	NC_000024.9:g.10004647A->T	rs2878909
10010592	-	NC_000024.9:g.10010592G->C	rs7474446
10011648	-	NC_000024.9:g.10011648T->G	rs78501547
10011677	-	NC_000024.9:g.10011677G->A	rs79120612
10011931	-	NC_000024.9:g.10011931C->A	rs62608668
10017904	-	NC_000024.9:g.10017904T->C	rs79732307
10017913	-	NC_000024.9:g.10017913A->C	rs78132355
10019399	-	NC_000024.9:g.10019399A->G	rs796694682
10019415	-	NC_000024.9:g.10019415T->C	rs75126926
10019527	-	NC_000024.9:g.10019527C->T	rs62608675
10020658	-	NC_000024.9:g.10020658A->G	rs76177668
10020668	-	NC_000024.9:g.10020668T->G	rs796423308
10020672	-	NC_000024.9:g.10020672C->A	rs796913589
10020674	-	NC_000024.9:g.10020674A->G	rs62635768
10020701	-	NC_000024.9:g.10020701T->C	rs796184236
10020703	-	NC_000024.9:g.10020703T->C	rs796953372
10020708	-	NC_000024.9:g.10020708T->C	rs796826669
10020712	-	NC_000024.9:g.10020712C->G	rs796580853
10021182	-	NC_000024.9:g.10021182G->A	rs796896218
10021214	-	NC_000024.9:g.10021214T->C	rs369009528
10021329	-	NC_000024.9:g.10021329C->T	rs796427173
10021655	-	NC_000024.9:g.10021655T->C	rs201546605
10021719	-	NC_000024.9:g.10021719T->A	rs111891561
10021729	-	NC_000024.9:g.10021729T->G	rs62608700
10021742	-	NC_000024.9:g.10021742G->C	rs796741734
10023056	-	NC_000024.9:g.10023056A->G	rs77776118
10023600	-	NC_000024.9:g.10023600T->C	rs78673601
10023652	-	NC_000024.9:g.10023652C->T	rs796549558
10023730	-	NC_000024.9:g.10023730C->T	rs111986888
10023918	-	NC_000024.9:g.10023918T->G	rs796600039
10023926	-	NC_000024.9:g.10023926A->G	rs62652993
10024071	-	NC_000024.9:g.10024071T->C	rs111221172
10024106	-	NC_000024.9:g.10024106T->C	rs796200659
10024517	-	NC_000024.9:g.10024517T->C	rs111161657
10024630	-	NC_000024.9:g.10024630T->G	rs796447874
10024790	-	NC_000024.9:g.10024790T->G	rs79719035
10025098	-	NC_000024.9:g.10025098C->G	rs79984357
10025176	-	NC_000024.9:g.10025176G->A	rs62608707
10025277	-	NC_000024.9:g.10025277T->C	rs10449119
10026697	-	NC_000024.9:g.10026697T->G	rs62608727
10026708	-	NC_000024.9:g.10026708A->G	rs62608729
10026758	-	NC_000024.9:g.10026758T->C	rs77972639
10027542	-	NC_000024.9:g.10027542A->C	rs75070144
10027982	-	NC_000024.9:g.10027982A->G	rs796627504
10028786	-	NC_000024.9:g.10028786T->G	rs75645672
10028838	-	NC_000024.9:g.10028838T->C	rs370929850
10029287	-	NC_000024.9:g.10029287C->T	rs113646563
10029513	-	NC_000024.9:g.10029513A->G	rs77505116
10029514	-	NC_000024.9:g.10029514C->T	rs75259744
10029546	-	NC_000024.9:g.10029546A->G	rs75121329
10029641	-	NC_000024.9:g.10029641T->A	rs62608734
10029680	-	NC_000024.9:g.10029680T->C	rs63749736
10031423	-	NC_000024.9:g.10031423T->C	rs75658998
10031451	-	NC_000024.9:g.10031451T->C	rs79501244
10031460	-	NC_000024.9:g.10031460T->C	rs75247091
10031717	-	NC_000024.9:g.10031717A->G	rs79686072
10031793	-	NC_000024.9:g.10031793G->C	rs75406208
10031812	-	NC_000024.9:g.10031812T->C	rs76412254
10031963	-	NC_000024.9:g.10031963C->A	rs80033621
10032021	-	NC_000024.9:g.10032021T->C	rs62608737
10036105	-	NC_000024.9:g.10036105T->C	rs62608743
10036486	-	NC_000024.9:g.10036486C->G	rs76275109
10036503	-	NC_000024.9:g.10036503T->C	rs74844524
10043484	-	NC_000024.9:g.10043484A->G	rs78747863
10047913	-	NC_000024.9:g.10047913T->G	rs112631764
10047932	-	NC_000024.9:g.10047932C->G	rs111250358
10068818	-	NC_000024.9:g.10068818C->A	rs75619042
10077460	-	NC_000024.9:g.10077460G->A	rs9786314
13132198	-	NC_000024.9:g.13132198C->G	rs796914492
13133499	-	NC_000024.9:g.13133499C->A	rs112732878
13139281	-	NC_000024.9:g.13139281A->G	rs796469863
13140887	-	NC_000024.9:g.13140887C->T	rs796957991
13142205	-	NC_000024.9:g.13142205T->C	rs112759203
13309602	-	NC_000024.9:g.13309602G->T	rs72620651
13310913	-	NC_000024.9:g.13310913G->T	rs74426490
13313818	-	NC_000024.9:g.13313818T->C	rs62600964
13353108	-	NC_000024.9:g.13353108G->T	rs2959665
13364441	-	NC_000024.9:g.13364441G->A	rs3110573
13393315	-	NC_000024.9:g.13393315C->T	rs2959685
13447437	-	NC_000024.9:g.13447437G->T	rs118200546
13447620	-	NC_000024.9:g.13447620A->G	rs199856121
13449242	-	NC_000024.9:g.13449242G->T	rs75161409
13449271	-	NC_000024.9:g.13449271A->C	rs756028601
13449421	-	NC_000024.9:g.13449421T->A	rs112081871
13449492	-	NC_000024.9:g.13449492G->T	rs62610924
13449642	-	NC_000024.9:g.13449642T->A	rs78325190
13449697	-	NC_000024.9:g.13449697T->A	rs199572653
13449856	-	NC_000024.9:g.13449856A->C	rs62610929
13450043	-	NC_000024.9:g.13450043C->T	rs113791022
13450138	-	NC_000024.9:g.13450138A->G	rs796402306
13450642	-	NC_000024.9:g.13450642T->C	rs75364311
13450693	-	NC_000024.9:g.13450693A->G	rs75469680
13450785	-	NC_000024.9:g.13450785C->G	rs113100076
13451308	-	NC_000024.9:g.13451308A->G	rs62611564
13451419	-	NC_000024.9:g.13451419C->T	rs376623005
13451490	-	NC_000024.9:g.13451490G->A	rs62611567
13452564	-	NC_000024.9:g.13452564A->T	rs112722273
13454526	-	NC_000024.9:g.13454526A->G	rs77073426
13454554	-	NC_000024.9:g.13454554T->C	rs796551701
13454588	-	NC_000024.9:g.13454588A->G	rs796225191
13457272	-	NC_000024.9:g.13457272C->T	rs796160369
13458422	-	NC_000024.9:g.13458422A->C	rs111221175
13458647	-	NC_000024.9:g.13458647A->G	rs796594405
13460763	-	NC_000024.9:g.13460763G->A	rs77063348
13460906	-	NC_000024.9:g.13460906G->A	rs796620193
13460916	-	NC_000024.9:g.13460916T->A	rs75826084
13461084	-	NC_000024.9:g.13461084T->C	rs796994881
13461271	-	NC_000024.9:g.13461271G->T	rs200781467
13461333	-	NC_000024.9:g.13461333C->T	rs74561391
13464586	-	NC_000024.9:g.13464586A->C	rs77067526
13464597	-	NC_000024.9:g.13464597G->T	rs79967132
13465197	-	NC_000024.9:g.13465197A->T	rs62611647
13465610	-	NC_000024.9:g.13465610C->G	rs796674617
13465923	-	NC_000024.9:g.13465923A->C	rs79337412
13466793	-	NC_000024.9:g.13466793C->G	rs62611655
13466865	-	NC_000024.9:g.13466865C->A	rs62611657
13467328	-	NC_000024.9:g.13467328A->C	rs75869558
13467380	-	NC_000024.9:g.13467380C->A	rs62611659
13467431	-	NC_000024.9:g.13467431A->G	rs796900619
13467565	-	NC_000024.9:g.13467565T->C	rs77663522
13467611	-	NC_000024.9:g.13467611G->T	rs78635151
13467617	-	NC_000024.9:g.13467617A->C	rs796157219
13467784	-	NC_000024.9:g.13467784A->T	rs79634807
13467844	-	NC_000024.9:g.13467844T->G	rs377034133
13467865	-	NC_000024.9:g.13467865A->C	rs797017828
13467903	-	NC_000024.9:g.13467903G->A	rs74646796
13468082	-	NC_000024.9:g.13468082T->G	rs35374130
13468196	-	NC_000024.9:g.13468196T->C	rs377675387
13468365	-	NC_000024.9:g.13468365A->G	rs199838947
13469181	-	NC_000024.9:g.13469181A->G	rs112012804
13472544	-	NC_000024.9:g.13472544T->C	rs113889881
13472610	-	NC_000024.9:g.13472610G->A	rs75397577
13473501	-	NC_000024.9:g.13473501C->A	rs76785602
13473948	-	NC_000024.9:g.13473948T->C	rs796119613
13474055	-	NC_000024.9:g.13474055G->A	rs79224419
13475065	-	NC_000024.9:g.13475065T->A	rs796607184
13475559	-	NC_000024.9:g.13475559T->G	rs112038730
13481135	-	NC_000024.9:g.13481135A->G	rs74946269
13481499	-	NC_000024.9:g.13481499T->G	rs370743861
13481544	-	NC_000024.9:g.13481544C->A	rs796555616
13481779	-	NC_000024.9:g.13481779C->A	rs373300509
13481812	-	NC_000024.9:g.13481812A->G	rs62611411
13482444	-	NC_000024.9:g.13482444A->C	rs79768168
13482543	-	NC_000024.9:g.13482543A->T	rs372002594
13484045	-	NC_000024.9:g.13484045G->T	rs147436064
13484571	-	NC_000024.9:g.13484571A->G	rs62611448
13485414	-	NC_000024.9:g.13485414C->T	rs796169798
13485428	-	NC_000024.9:g.13485428C->T	rs796263837
13485433	-	NC_000024.9:g.13485433A->C	rs796878764
13485628	-	NC_000024.9:g.13485628A->C	rs376903887
13485692	-	NC_000024.9:g.13485692T->G	rs368652465
13485743	-	NC_000024.9:g.13485743A->T	rs796710436
13485760	-	NC_000024.9:g.13485760T->G	rs372267194
13486257	-	NC_000024.9:g.13486257C->G	rs112466786
13524507	-	NC_000024.9:g.13524507C->T	rs77663237
13537032	-	NC_000024.9:g.13537032C->T	rs201814059
13643016	-	NC_000024.9:g.13643016A->G	rs796074892
13650841	-	NC_000024.9:g.13650841T->A	rs373385206
13652289	-	NC_000024.9:g.13652289A->T	rs796236265
13655477	-	NC_000024.9:g.13655477G->T	rs796924168
13659237	-	NC_000024.9:g.13659237G->A	rs75487557
13659588	-	NC_000024.9:g.13659588A->T	rs796675341
13660538	-	NC_000024.9:g.13660538A->T	rs796819784
13661622	-	NC_000024.9:g.13661622A->G	rs62601327
13662451	-	NC_000024.9:g.13662451G->A	rs796895932
13664728	-	NC_000024.9:g.13664728G->C	rs796623369
13666052	-	NC_000024.9:g.13666052G->T	rs78828000
13667358	-	NC_000024.9:g.13667358A->G	rs76121765
13667636	-	NC_000024.9:g.13667636G->A	rs77976207
13668281	-	NC_000024.9:g.13668281G->A	rs76801465
13668684	-	NC_000024.9:g.13668684A->G	rs75886923
13668686	-	NC_000024.9:g.13668686G->C	rs77249784
13669387	-	NC_000024.9:g.13669387G->A	rs201872008
13669390	-	NC_000024.9:g.13669390T->C	rs796959374
13669550	-	NC_000024.9:g.13669550T->C	rs74574448
13674284	-	NC_000024.9:g.13674284A->G	rs796696929
13674672	-	NC_000024.9:g.13674672A->C	rs796439471
13676208	-	NC_000024.9:g.13676208G->A	rs199563759
13678931	-	NC_000024.9:g.13678931A->T	rs796936710
13680759	-	NC_000024.9:g.13680759T->C	rs376631494
13686642	-	NC_000024.9:g.13686642G->T	rs77550364
13686673	-	NC_000024.9:g.13686673G->A	rs76218157
13686953	-	NC_000024.9:g.13686953G->A	rs796896405
13686963	-	NC_000024.9:g.13686963C->G	rs77942563
13687052	-	NC_000024.9:g.13687052G->T	rs77198443
13687112	-	NC_000024.9:g.13687112G->A	rs74962213
13687378	-	NC_000024.9:g.13687378A->T	rs74652064
13687415	-	NC_000024.9:g.13687415C->T	rs80105150
13687697	-	NC_000024.9:g.13687697T->C	rs62602638
13687740	-	NC_000024.9:g.13687740A->T	rs62641177
13687747	-	NC_000024.9:g.13687747C->G	rs62641178
13693205	-	NC_000024.9:g.13693205A->G	rs76153170
13693698	-	NC_000024.9:g.13693698G->A	rs369634906
13693731	-	NC_000024.9:g.13693731A->G	rs796162726
13694929	-	NC_000024.9:g.13694929G->A	rs62603801
13695154	-	NC_000024.9:g.13695154G->T	rs113407051
13714875	-	NC_000024.9:g.13714875T->G	rs796264419
13717181	-	NC_000024.9:g.13717181G->A	rs111221299
13799872	-	NC_000024.9:g.13799872A->G	rs796691646
13801064	-	NC_000024.9:g.13801064G->T	rs201251812
13802287	-	NC_000024.9:g.13802287A->G	rs62602338
13802302	-	NC_000024.9:g.13802302G->A	rs62602339
13802988	-	NC_000024.9:g.13802988G->T	rs796925796
13803006	-	NC_000024.9:g.13803006T->C	rs796595991
13803101	-	NC_000024.9:g.13803101T->G	rs76541080
13805274	-	NC_000024.9:g.13805274A->G	rs796075035
13811818	-	NC_000024.9:g.13811818G->A	rs796624394
13813711	-	NC_000024.9:g.13813711G->T	rs796941338
13824097	-	NC_000024.9:g.13824097G->T	rs796887594
13831729	-	NC_000024.9:g.13831729A->G	rs78110952
13832565	-	NC_000024.9:g.13832565A->G	rs9786345
13842756	-	NC_000024.9:g.13842756T->C	rs796457017
13843462	-	NC_000024.9:g.13843462A->C	rs113342686
13846503	-	NC_000024.9:g.13846503T->C	rs796253578
13847711	-	NC_000024.9:g.13847711T->G	rs79430046
13851031	-	NC_000024.9:g.13851031G->A	rs112751899
13851668	-	NC_000024.9:g.13851668A->T	rs62617862
13855539	-	NC_000024.9:g.13855539T->C	rs796497342
13855549	-	NC_000024.9:g.13855549T->C	rs796645461
13855597	-	NC_000024.9:g.13855597A->T	rs200181528
13860340	-	NC_000024.9:g.13860340G->A	rs796125348
13864428	-	NC_000024.9:g.13864428G->A	rs9785882
13865150	-	NC_000024.9:g.13865150G->A	rs796353437
13865447	-	NC_000024.9:g.13865447A->G	rs796978406
13866007	-	NC_000024.9:g.13866007A->G	rs796770732
13867802	-	NC_000024.9:g.13867802G->T	rs112058533
13868399	-	NC_000024.9:g.13868399C->T	rs762111045
13869122	-	NC_000024.9:g.13869122G->A	rs796605204
13896332	-	NC_000024.9:g.13896332G->T	rs7893091
13987489	-	NC_000024.9:g.13987489A->T	rs2337358
14003440	-	NC_000024.9:g.14003440G->T	rs13305133
14003581	-	NC_000024.9:g.14003581T->C	rs13304317
14042701	-	NC_000024.9:g.14042701T->C	rs2878949
14090019	-	NC_000024.9:g.14090019T->C	rs200427696
14116584	-	NC_000024.9:g.14116584A->T	rs9785924
14127014	-	NC_000024.9:g.14127014A->G	rs9786853
14136291	-	NC_000024.9:g.14136291A->G	rs12238953
14145891	-	NC_000024.9:g.14145891C->T	rs28583376
14149772	-	NC_000024.9:g.14149772T->C	rs9786325
14156152	-	NC_000024.9:g.14156152A->G	rs9645173
14171665	-	NC_000024.9:g.14171665T->C	rs9786290
14177422	-	NC_000024.9:g.14177422T->C	rs201390289
14193384	-	NC_000024.9:g.14193384A->G	rs9786774
14201316	-	NC_000024.9:g.14201316A->C	rs34425424
14219849	-	NC_000024.9:g.14219849A->G	rs9785884
14243433	-	NC_000024.9:g.14243433A->G	rs201756965
14243581	-	NC_000024.9:g.14243581T->G	rs13305718
14245444	-	NC_000024.9:g.14245444A->C	rs13303997
14248003	-	NC_000024.9:g.14248003A->G	rs7067370
14266305	-	NC_000024.9:g.14266305G->A	rs13303981
14280847	-	NC_000024.9:g.14280847T->G	rs11799130
14294504	-	NC_000024.9:g.14294504G->T	rs9786181
14320358	-	NC_000024.9:g.14320358T->G	rs201285499
14334396	-	NC_000024.9:g.14334396T->G	rs9786475
14345705	-	NC_000024.9:g.14345705A->T	rs17306762
14348954	-	NC_000024.9:g.14348954G->A	rs11799083
14358235	-	NC_000024.9:g.14358235A->G	rs35140546
14388585	-	NC_000024.9:g.14388585T->G	rs13305169
14482977	-	NC_000024.9:g.14482977G->C	rs34555243
14484899	-	NC_000024.9:g.14484899C->A	rs13305301
14488952	-	NC_000024.9:g.14488952C->A	rs796843140
14515265	-	NC_000024.9:g.14515265A->C	rs13304248
14518606	-	NC_000024.9:g.14518606G->A	rs10436791
14548082	-	NC_000024.9:g.14548082C->T	rs13303995
14561760	-	NC_000024.9:g.14561760A->G	rs11799247
14604583	-	NC_000024.9:g.14604583T->G	rs13303687
14624254	-	NC_000024.9:g.14624254C->T	rs9786068
14643410	-	NC_000024.9:g.14643410G->T	rs11799133
14679362	-	NC_000024.9:g.14679362C->A	rs13303504
14717861	-	NC_000024.9:g.14717861T->G	rs13305367
14734176	-	NC_000024.9:g.14734176G->A	rs7892856
14734195	-	NC_000024.9:g.14734195G->A	rs7892865
14734216	-	NC_000024.9:g.14734216G->A	rs7892873
14750668	-	NC_000024.9:g.14750668C->A	rs9786223
14753989	-	NC_000024.9:g.14753989T->C	rs9785920
14763240	-	NC_000024.9:g.14763240G->A	rs13305381
14769786	-	NC_000024.9:g.14769786A->C	rs34814547
14777360	-	NC_000024.9:g.14777360A->G	rs9786605
14814060	-	NC_000024.9:g.14814060G->C	rs796661613
14814539	-	NC_000024.9:g.14814539T->G	rs13304395
14814540	-	NC_000024.9:g.14814540T->G	rs13304396
14814550	-	NC_000024.9:g.14814550T->G	rs13304421
14814602	-	NC_000024.9:g.14814602T->G	rs13305008
14817309	-	NC_000024.9:g.14817309T->G	rs13305868
14854941	-	NC_000024.9:g.14854941A->G	rs9786873
14864191	-	NC_000024.9:g.14864191T->C	rs7893052
14865477	-	NC_000024.9:g.14865477T->C	rs9785755
14869180	-	NC_000024.9:g.14869180G->A	rs369774788
14869183	-	NC_000024.9:g.14869183T->C	rs201646512
14875232	-	NC_000024.9:g.14875232T->C	rs28460496
14890987	-	NC_000024.9:g.14890987G->A	rs717268
14891532	-	NC_000024.9:g.14891532C->T	rs20319
14898180	-	NC_000024.9:g.14898180T->C	rs376357113
14898465	-	NC_000024.9:g.14898465C->T	rs202095134
14898570	-	NC_000024.9:g.14898570G->A	rs11799215
14903417	-	NC_000024.9:g.14903417A->C	rs372946968
14906886	-	NC_000024.9:g.14906886T->G	rs13303568
14917573	-	NC_000024.9:g.14917573G->C	rs36095950
14917922	-	NC_000024.9:g.14917922A->C	rs13305626
14920900	-	NC_000024.9:g.14920900C->T	rs13303752
14922817	-	NC_000024.9:g.14922817T->C	rs9786672
14927957	-	NC_000024.9:g.14927957T->G	rs796272657
14927960	-	NC_000024.9:g.14927960T->G	rs797014866
14945191	-	NC_000024.9:g.14945191A->G	rs13304881
14952324	-	NC_000024.9:g.14952324A->G	rs199530143
14954119	-	NC_000024.9:g.14954119A->C	rs796407926
14954404	-	NC_000024.9:g.14954404C->T	rs369829527
14954978	-	NC_000024.9:g.14954978A->G	rs368002700
14958901	-	NC_000024.9:g.14958901A->C	rs796526210
14959017	-	NC_000024.9:g.14959017G->A	rs201749128
14968722	-	NC_000024.9:g.14968722T->C	rs796752106
14984713	-	NC_000024.9:g.14984713C->A	rs13304088
14985806	-	NC_000024.9:g.14985806A->G	rs9786366
15015396	-	NC_000024.9:g.15015396G->A	rs13304992
15016536	-	NC_000024.9:g.15016536A->G	rs2032680
15028176	-	NC_000024.9:g.15028176G->C	rs72625359
15028771	-	NC_000024.9:g.15028771A->G	rs796227393
15029413	-	NC_000024.9:g.15029413G->C	rs200975071
15030767	-	NC_000024.9:g.15030767T->G	rs13447374
15030878	-	NC_000024.9:g.15030878C->T	rs13447375
15031385	-	NC_000024.9:g.15031385A->G	rs2032592
15042327	-	NC_000024.9:g.15042327T->G	rs13305209
15043778	-	NC_000024.9:g.15043778T->G	rs13305687
15049493	-	NC_000024.9:g.15049493T->G	rs13305089
15055439	-	NC_000024.9:g.15055439T->A	rs13305221
15064733	-	NC_000024.9:g.15064733C->T	rs6655892
15082677	-	NC_000024.9:g.15082677A->G	rs13303468
15095345	-	NC_000024.9:g.15095345G->A	rs9785670
15126199	-	NC_000024.9:g.15126199G->A	rs13305496
15129415	-	NC_000024.9:g.15129415A->G	rs9786316
15140670	-	NC_000024.9:g.15140670A->C	rs11799143
15156388	-	NC_000024.9:g.15156388A->G	rs13305939
15165471	-	NC_000024.9:g.15165471C->A	rs11799238
15169439	-	NC_000024.9:g.15169439T->A	rs9786556
15182178	-	NC_000024.9:g.15182178A->G	rs4310385
15206662	-	NC_000024.9:g.15206662C->T	rs13305568
15222399	-	NC_000024.9:g.15222399T->C	rs7474535
15242077	-	NC_000024.9:g.15242077C->T	rs35057615
15242249	-	NC_000024.9:g.15242249A->G	rs9786731
15255494	-	NC_000024.9:g.15255494A->G	rs13304290
15262035	-	NC_000024.9:g.15262035T->G	rs34567467
15262779	-	NC_000024.9:g.15262779A->C	rs13304410
15266547	-	NC_000024.9:g.15266547T->A	rs13305591
15302901	-	NC_000024.9:g.15302901T->G	rs13304361
15309625	-	NC_000024.9:g.15309625A->C	rs35072519
15321839	-	NC_000024.9:g.15321839T->A	rs7892952
15350616	-	NC_000024.9:g.15350616T->G	rs13304350
15372130	-	NC_000024.9:g.15372130A->C	rs35828523
15375740	-	NC_000024.9:g.15375740A->G	rs9785890
15377120	-	NC_000024.9:g.15377120G->A	rs9786211
15393044	-	NC_000024.9:g.15393044A->G	rs2195603
15399159	-	NC_000024.9:g.15399159A->G	rs796855462
15401876	-	NC_000024.9:g.15401876A->G	rs28667837
15401877	-	NC_000024.9:g.15401877A->C	rs28651585
15404832	-	NC_000024.9:g.15404832G->T	rs13304925
15417360	-	NC_000024.9:g.15417360G->A	rs200431840
15420555	-	NC_000024.9:g.15420555G->T	rs34598667
15436444	-	NC_000024.9:g.15436444T->C	rs9341280
15438219	-	NC_000024.9:g.15438219T->C	rs201210021
15438777	-	NC_000024.9:g.15438777A->C	rs13303851
15466948	-	NC_000024.9:g.15466948T->C	rs372593117
15470057	-	NC_000024.9:g.15470057G->A	rs13305929
15496600	-	NC_000024.9:g.15496600A->G	rs13303959
15497285	-	NC_000024.9:g.15497285C->G	rs9786251
15533845	-	NC_000024.9:g.15533845T->A	rs34983523
15549050	-	NC_000024.9:g.15549050C->T	rs10465454
15554755	-	NC_000024.9:g.15554755C->G	rs13304123
15564625	-	NC_000024.9:g.15564625G->A	rs13305032
15566388	-	NC_000024.9:g.15566388T->C	rs13305682
15585558	-	NC_000024.9:g.15585558C->A	rs13304733
15591474	-	NC_000024.9:g.15591474T->G	rs375296284
15592033	-	NC_000024.9:g.15592033G->A	rs9341272
15592635	-	NC_000024.9:g.15592635G->A	rs13304139
15592640	-	NC_000024.9:g.15592640A->G	rs13303852
15592788	-	NC_000024.9:g.15592788G->A	rs13305427
15592813	-	NC_000024.9:g.15592813C->T	rs13305282
15601452	-	NC_000024.9:g.15601452A->C	rs13304661
15648415	-	NC_000024.9:g.15648415T->C	rs7067513
15651438	-	NC_000024.9:g.15651438T->A	rs9785935
15667208	-	NC_000024.9:g.15667208C->G	rs28765173
15677824	-	NC_000024.9:g.15677824A->T	rs9786836
15679655	-	NC_000024.9:g.15679655T->G	rs13304526
15693300	-	NC_000024.9:g.15693300G->T	rs1080204
15704602	-	NC_000024.9:g.15704602G->T	rs4058586
15712801	-	NC_000024.9:g.15712801T->A	rs9785830
15726484	-	NC_000024.9:g.15726484C->T	rs2109850
15755918	-	NC_000024.9:g.15755918G->A	rs35804368
15772103	-	NC_000024.9:g.15772103G->C	rs3967881
15784412	-	NC_000024.9:g.15784412C->T	rs13304423
15814487	-	NC_000024.9:g.15814487T->C	rs1541511
15815443	-	NC_000024.9:g.15815443G->A	rs9786077
15816112	-	NC_000024.9:g.15816112T->C	rs13305904
15816140	-	NC_000024.9:g.15816140C->A	rs13303859
15816142	-	NC_000024.9:g.15816142C->T	rs13303862
15816157	-	NC_000024.9:g.15816157G->A	rs13304089
15818409	-	NC_000024.9:g.15818409G->A	rs9786230
15822352	-	NC_000024.9:g.15822352A->T	rs13304415
15842844	-	NC_000024.9:g.15842844A->G	rs9786845
15877995	-	NC_000024.9:g.15877995G->A	rs13304720
15903731	-	NC_000024.9:g.15903731T->G	rs7893016
15918592	-	NC_000024.9:g.15918592C->T	rs28641196
15950750	-	NC_000024.9:g.15950750C->T	rs7067393
15955432	-	NC_000024.9:g.15955432T->A	rs9786303
15966502	-	NC_000024.9:g.15966502T->G	rs13304381
15969185	-	NC_000024.9:g.15969185G->A	rs13303508
15972194	-	NC_000024.9:g.15972194A->C	rs34742631
15980942	-	NC_000024.9:g.15980942T->G	rs13304385
15992237	-	NC_000024.9:g.15992237T->C	rs13303737
16003002	-	NC_000024.9:g.16003002G->C	rs9786237
16074836	-	NC_000024.9:g.16074836C->T	rs13303429
16087575	-	NC_000024.9:g.16087575T->G	rs34750385
16172915	-	NC_000024.9:g.16172915G->A	rs9786133
16178042	-	NC_000024.9:g.16178042T->A	rs7067308
16183412	-	NC_000024.9:g.16183412A->C	rs4141961
16190764	-	NC_000024.9:g.16190764T->G	rs13305129
16213100	-	NC_000024.9:g.16213100C->A	rs13304614
16230262	-	NC_000024.9:g.16230262C->T	rs9785796
16250659	-	NC_000024.9:g.16250659G->A	rs35742917
16271151	-	NC_000024.9:g.16271151C->T	rs13305700
16271262	-	NC_000024.9:g.16271262A->T	rs13304550
16283803	-	NC_000024.9:g.16283803A->G	rs200833714
16299885	-	NC_000024.9:g.16299885A->T	rs7474463
16306764	-	NC_000024.9:g.16306764T->G	rs13305933
16317279	-	NC_000024.9:g.16317279T->G	rs13304038
16331558	-	NC_000024.9:g.16331558A->G	rs7067253
16339916	-	NC_000024.9:g.16339916C->T	rs2163019
16388815	-	NC_000024.9:g.16388815G->A	rs13303922
16389872	-	NC_000024.9:g.16389872C->G	rs13304242
16401339	-	NC_000024.9:g.16401339T->C	rs12116413
16404607	-	NC_000024.9:g.16404607C->T	rs13305610
16417704	-	NC_000024.9:g.16417704T->G	rs11799241
16424452	-	NC_000024.9:g.16424452A->T	rs7474521
16432059	-	NC_000024.9:g.16432059C->T	rs13304949
16439230	-	NC_000024.9:g.16439230A->C	rs13305518
16457357	-	NC_000024.9:g.16457357A->C	rs13303607
16460301	-	NC_000024.9:g.16460301T->G	rs13303739
16519029	-	NC_000024.9:g.16519029A->C	rs13305528
16519057	-	NC_000024.9:g.16519057A->C	rs13305582
16535034	-	NC_000024.9:g.16535034G->A	rs7893059
16551186	-	NC_000024.9:g.16551186C->G	rs9786453
16571915	-	NC_000024.9:g.16571915C->G	rs13305255
16607930	-	NC_000024.9:g.16607930T->G	rs34204299
16615413	-	NC_000024.9:g.16615413T->G	rs28609124
16633829	-	NC_000024.9:g.16633829C->T	rs9786103
16647978	-	NC_000024.9:g.16647978C->T	rs13304540
16648116	-	NC_000024.9:g.16648116T->G	rs13305327
16675849	-	NC_000024.9:g.16675849T->G	rs13304958
16692493	-	NC_000024.9:g.16692493G->A	rs13303390
16692495	-	NC_000024.9:g.16692495G->A	rs13303408
16716818	-	NC_000024.9:g.16716818G->A	rs34760202
16742224	-	NC_000024.9:g.16742224G->A	rs7067486
16750812	-	NC_000024.9:g.16750812A->C	rs13304527
16751727	-	NC_000024.9:g.16751727A->G	rs560445326
16751825	-	NC_000024.9:g.16751825A->G	rs67643699
16758450	-	NC_000024.9:g.16758450G->A	rs9786786
16767517	-	NC_000024.9:g.16767517T->G	rs13304414
16773870	-	NC_000024.9:g.16773870G->A	rs9786824
16786382	-	NC_000024.9:g.16786382T->G	rs13303383
16788383	-	NC_000024.9:g.16788383T->G	rs13303645
16788427	-	NC_000024.9:g.16788427T->G	rs13304273
16788431	-	NC_000024.9:g.16788431T->G	rs13304277
16788665	-	NC_000024.9:g.16788665A->C	rs13303533
16804852	-	NC_000024.9:g.16804852G->A	rs2115848
16809337	-	NC_000024.9:g.16809337A->C	rs13304891
16809478	-	NC_000024.9:g.16809478T->G	rs9786587
16817026	-	NC_000024.9:g.16817026A->C	rs13305502
16817030	-	NC_000024.9:g.16817030A->C	rs13305503
16819471	-	NC_000024.9:g.16819471T->G	rs13304208
16824270	-	NC_000024.9:g.16824270T->C	rs9786922
16834833	-	NC_000024.9:g.16834833T->A	rs34188974
16834840	-	NC_000024.9:g.16834840G->A	rs11799095
16834855	-	NC_000024.9:g.16834855T->G	rs13303949
16849860	-	NC_000024.9:g.16849860G->A	rs11799086
16849994	-	NC_000024.9:g.16849994G->A	rs11799163
16856357	-	NC_000024.9:g.16856357C->T	rs9785999
16883075	-	NC_000024.9:g.16883075A->G	rs13305254
16883773	-	NC_000024.9:g.16883773C->T	rs13305934
16898428	-	NC_000024.9:g.16898428C->G	rs13305838
16903692	-	NC_000024.9:g.16903692A->G	rs9724561
16904772	-	NC_000024.9:g.16904772T->C	rs13304264
16904849	-	NC_000024.9:g.16904849C->T	rs13305362
16922783	-	NC_000024.9:g.16922783T->C	rs9786170
16923335	-	NC_000024.9:g.16923335T->G	rs13304225
16937432	-	NC_000024.9:g.16937432T->G	rs13304339
16941722	-	NC_000024.9:g.16941722G->T	rs796991900
16947820	-	NC_000024.9:g.16947820G->C	rs28680225
16952438	-	NC_000024.9:g.16952438C->T	rs200436349
16981954	-	NC_000024.9:g.16981954C->A	rs28849699
16984055	-	NC_000024.9:g.16984055C->A	rs28840979
17004094	-	NC_000024.9:g.17004094C->T	rs4304517
17038316	-	NC_000024.9:g.17038316T->G	rs13305024
17040593	-	NC_000024.9:g.17040593G->A	rs16980463
17048384	-	NC_000024.9:g.17048384T->A	rs13304579
17090108	-	NC_000024.9:g.17090108T->G	rs9786157
17132580	-	NC_000024.9:g.17132580T->C	rs765557
17135154	-	NC_000024.9:g.17135154C->T	rs7067509
17152659	-	NC_000024.9:g.17152659C->T	rs9785853
17175506	-	NC_000024.9:g.17175506G->A	rs9785704
17191930	-	NC_000024.9:g.17191930G->A	rs9786089
17197796	-	NC_000024.9:g.17197796G->T	rs11799091
17201259	-	NC_000024.9:g.17201259T->G	rs9786493
17209692	-	NC_000024.9:g.17209692T->C	rs13304867
17209790	-	NC_000024.9:g.17209790T->C	rs13305544
17231905	-	NC_000024.9:g.17231905A->C	rs35878097
17242145	-	NC_000024.9:g.17242145T->C	rs13304779
17242819	-	NC_000024.9:g.17242819T->G	rs13305558
17252369	-	NC_000024.9:g.17252369T->C	rs9699410
17287672	-	NC_000024.9:g.17287672G->T	rs796840132
17304846	-	NC_000024.9:g.17304846A->C	rs201952372
17304901	-	NC_000024.9:g.17304901G->T	rs1239021
17310145	-	NC_000024.9:g.17310145C->A	rs2724844
17329428	-	NC_000024.9:g.17329428C->G	rs1151952
17341676	-	NC_000024.9:g.17341676G->A	rs9786620
17343510	-	NC_000024.9:g.17343510G->A	rs4297228
17353144	-	NC_000024.9:g.17353144C->T	rs34136765
17358410	-	NC_000024.9:g.17358410T->C	rs2631278
17361054	-	NC_000024.9:g.17361054A->T	rs2631279
17376814	-	NC_000024.9:g.17376814T->A	rs7067347
17380269	-	NC_000024.9:g.17380269G->C	rs28833216
17389379	-	NC_000024.9:g.17389379T->G	rs35101817
17412198	-	NC_000024.9:g.17412198T->C	rs9785990
17418389	-	NC_000024.9:g.17418389G->A	rs2631277
17422149	-	NC_000024.9:g.17422149T->A	rs796320843
17422155	-	NC_000024.9:g.17422155T->C	rs796121469
17427710	-	NC_000024.9:g.17427710G->T	rs1237193
17446588	-	NC_000024.9:g.17446588A->C	rs2631284
17446768	-	NC_000024.9:g.17446768T->C	rs1238306
17447638	-	NC_000024.9:g.17447638A->C	rs9786454
17461478	-	NC_000024.9:g.17461478C->T	rs7067281
17537643	-	NC_000024.9:g.17537643A->C	rs13303844
17550661	-	NC_000024.9:g.17550661T->G	rs35900788
17558118	-	NC_000024.9:g.17558118T->C	rs200366611
17559652	-	NC_000024.9:g.17559652C->T	rs7067512
17569251	-	NC_000024.9:g.17569251A->C	rs13304029
17571473	-	NC_000024.9:g.17571473T->G	rs13305850
17588338	-	NC_000024.9:g.17588338T->C	rs13304589
17601992	-	NC_000024.9:g.17601992T->C	rs201836200
17609833	-	NC_000024.9:g.17609833A->C	rs13304666
17614366	-	NC_000024.9:g.17614366G->A	rs35874196
17636088	-	NC_000024.9:g.17636088A->G	rs9786718
17650073	-	NC_000024.9:g.17650073C->A	rs13305001
17672931	-	NC_000024.9:g.17672931G->T	rs7067477
17689245	-	NC_000024.9:g.17689245T->C	rs7067237
17717953	-	NC_000024.9:g.17717953A->C	rs11799085
17730754	-	NC_000024.9:g.17730754A->C	rs11799228
17732408	-	NC_000024.9:g.17732408C->T	rs9786335
17742219	-	NC_000024.9:g.17742219T->G	rs9699386
17755905	-	NC_000024.9:g.17755905A->G	rs9786386
17765230	-	NC_000024.9:g.17765230A->C	rs13304100
17768441	-	NC_000024.9:g.17768441A->C	rs13305915
17775928	-	NC_000024.9:g.17775928T->C	rs13305785
17789323	-	NC_000024.9:g.17789323G->A	rs11799173
17796093	-	NC_000024.9:g.17796093A->G	rs9786610
17797990	-	NC_000024.9:g.17797990A->G	rs28826278
17805633	-	NC_000024.9:g.17805633G->T	rs13305443
17844781	-	NC_000024.9:g.17844781C->G	rs11799151
17860729	-	NC_000024.9:g.17860729A->G	rs9786171
17872179	-	NC_000024.9:g.17872179T->C	rs13304086
17881712	-	NC_000024.9:g.17881712A->C	rs13305061
17913958	-	NC_000024.9:g.17913958G->A	rs10465457
17916397	-	NC_000024.9:g.17916397C->T	rs4372187
17916624	-	NC_000024.9:g.17916624C->T	rs35917709
17944100	-	NC_000024.9:g.17944100C->T	rs35430541
17944430	-	NC_000024.9:g.17944430C->T	rs11799075
17951267	-	NC_000024.9:g.17951267C->A	rs9786021
17961512	-	NC_000024.9:g.17961512T->C	rs9785998
17974575	-	NC_000024.9:g.17974575A->G	rs9786705
18017528	-	NC_000024.9:g.18017528T->G	rs9786821
18032753	-	NC_000024.9:g.18032753C->T	rs9786803
18038953	-	NC_000024.9:g.18038953G->A	rs13305413
18038955	-	NC_000024.9:g.18038955G->A	rs13305416
18071765	-	NC_000024.9:g.18071765C->T	rs13304893
18099341	-	NC_000024.9:g.18099341A->C	rs13304877
18103101	-	NC_000024.9:g.18103101T->A	rs9785808
18117193	-	NC_000024.9:g.18117193T->C	rs17307670
18118314	-	NC_000024.9:g.18118314G->T	rs9786630
18129736	-	NC_000024.9:g.18129736C->A	rs11799254
18147185	-	NC_000024.9:g.18147185T->G	rs13305711
18189773	-	NC_000024.9:g.18189773G->A	rs13305545
18207333	-	NC_000024.9:g.18207333C->T	rs34355186
18238370	-	NC_000024.9:g.18238370T->G	rs1181641
18394634	-	NC_000024.9:g.18394634C->T	rs9786353
18418203	-	NC_000024.9:g.18418203T->A	rs9786402
18546164	-	NC_000024.9:g.18546164A->C	rs13304568
18553075	-	NC_000024.9:g.18553075A->C	rs11799120
18596847	-	NC_000024.9:g.18596847A->G	rs7067458
18600862	-	NC_000024.9:g.18600862A->C	rs35965719
18608096	-	NC_000024.9:g.18608096T->G	rs13305876
18617596	-	NC_000024.9:g.18617596T->C	rs9786772
18633084	-	NC_000024.9:g.18633084C->A	rs34885756
18637416	-	NC_000024.9:g.18637416C->A	rs13305135
18647146	-	NC_000024.9:g.18647146C->A	rs9786233
18666823	-	NC_000024.9:g.18666823A->G	rs4599990
18706036	-	NC_000024.9:g.18706036T->G	rs13305290
18736860	-	NC_000024.9:g.18736860C->T	rs9786135
18742602	-	NC_000024.9:g.18742602G->A	rs13305051
18751895	-	NC_000024.9:g.18751895C->A	rs13303979
18765649	-	NC_000024.9:g.18765649C->T	rs9786082
18771855	-	NC_000024.9:g.18771855C->T	rs13304631
18782266	-	NC_000024.9:g.18782266A->C	rs13304234
18785737	-	NC_000024.9:g.18785737A->C	rs13303445
18803875	-	NC_000024.9:g.18803875T->C	rs35572951
18803990	-	NC_000024.9:g.18803990A->G	rs34910329
18821912	-	NC_000024.9:g.18821912A->C	rs9786400
18831084	-	NC_000024.9:g.18831084G->A	rs9645174
18835911	-	NC_000024.9:g.18835911G->A	rs9786379
18847810	-	NC_000024.9:g.18847810T->G	rs13305206
18871216	-	NC_000024.9:g.18871216T->C	rs13303804
18871667	-	NC_000024.9:g.18871667T->G	rs9786680
18893048	-	NC_000024.9:g.18893048A->G	rs7474479
18893538	-	NC_000024.9:g.18893538T->G	rs13304340
18893800	-	NC_000024.9:g.18893800A->C	rs34630052
18928569	-	NC_000024.9:g.18928569A->C	rs9786555
18954148	-	NC_000024.9:g.18954148A->C	rs13305824
18958586	-	NC_000024.9:g.18958586G->T	rs11799110
19020340	-	NC_000024.9:g.19020340C->G	rs9786439
19037067	-	NC_000024.9:g.19037067T->G	rs13305519
19053889	-	NC_000024.9:g.19053889C->T	rs35910291
19054889	-	NC_000024.9:g.19054889T->C	rs9786111
19060742	-	NC_000024.9:g.19060742T->G	rs13303766
19077394	-	NC_000024.9:g.19077394G->A	rs9786391
19117451	-	NC_000024.9:g.19117451G->C	rs1156879
19144375	-	NC_000024.9:g.19144375T->C	rs9306840
19150014	-	NC_000024.9:g.19150014A->C	rs35270233
19171953	-	NC_000024.9:g.19171953C->G	rs17276345
19206845	-	NC_000024.9:g.19206845G->A	rs9786723
19230498	-	NC_000024.9:g.19230498A->C	rs13305701
19259569	-	NC_000024.9:g.19259569C->A	rs7067448
19276877	-	NC_000024.9:g.19276877A->T	rs7067415
19291359	-	NC_000024.9:g.19291359C->T	rs9786276
19292547	-	NC_000024.9:g.19292547A->C	rs11799260
19306942	-	NC_000024.9:g.19306942C->A	rs10465458
19315988	-	NC_000024.9:g.19315988T->A	rs7067354
19320885	-	NC_000024.9:g.19320885C->G	rs7067441
19332760	-	NC_000024.9:g.19332760C->T	rs13304334
19360642	-	NC_000024.9:g.19360642T->G	rs13305777
19370523	-	NC_000024.9:g.19370523T->C	rs7892848
19383158	-	NC_000024.9:g.19383158G->A	rs9786362
19399252	-	NC_000024.9:g.19399252A->T	rs9786392
19417394	-	NC_000024.9:g.19417394C->A	rs4568775
19443641	-	NC_000024.9:g.19443641G->A	rs1833407
19496663	-	NC_000024.9:g.19496663A->G	rs1946168
19518344	-	NC_000024.9:g.19518344G->A	rs1421177
19550408	-	NC_000024.9:g.19550408A->T	rs13303767
19550740	-	NC_000024.9:g.19550740A->C	rs13304209
19563894	-	NC_000024.9:g.19563894G->C	rs966239
19567718	-	NC_000024.9:g.19567718G->A	rs344177
20804835	-	NC_000024.9:g.20804835G->A	rs1479913
20812848	-	NC_000024.9:g.20812848T->G	rs13305173
20815225	-	NC_000024.9:g.20815225C->T	rs13303503
20815739	-	NC_000024.9:g.20815739G->T	rs13305470
20832034	-	NC_000024.9:g.20832034T->C	rs13304003
21045242	-	NC_000024.9:g.21045242A->C	rs13305251
21062598	-	NC_000024.9:g.21062598C->T	rs11799144
21080707	-	NC_000024.9:g.21080707G->A	rs9786247
21081179	-	NC_000024.9:g.21081179A->T	rs13305194
21100759	-	NC_000024.9:g.21100759G->A	rs4141925
21110154	-	NC_000024.9:g.21110154A->G	rs7067444
21121563	-	NC_000024.9:g.21121563C->T	rs9785987
21138078	-	NC_000024.9:g.21138078T->G	rs13305820
21147336	-	NC_000024.9:g.21147336C->T	rs35249440
21153807	-	NC_000024.9:g.21153807A->T	rs76484892
21157531	-	NC_000024.9:g.21157531T->C	rs7067330
21159055	-	NC_000024.9:g.21159055A->C	rs2161775
21219443	-	NC_000024.9:g.21219443G->A	rs9785743
21229652	-	NC_000024.9:g.21229652C->T	rs13303747
21235895	-	NC_000024.9:g.21235895A->C	rs13304886
21242391	-	NC_000024.9:g.21242391C->T	rs2160194
21248035	-	NC_000024.9:g.21248035T->G	rs13304451
21263029	-	NC_000024.9:g.21263029A->G	rs9786254
21264006	-	NC_000024.9:g.21264006G->A	rs36048793
21293600	-	NC_000024.9:g.21293600A->G	rs11799154
21309376	-	NC_000024.9:g.21309376G->A	rs17250177
21327167	-	NC_000024.9:g.21327167T->A	rs13305483
21327172	-	NC_000024.9:g.21327172A->G	rs13305882
21332123	-	NC_000024.9:g.21332123A->C	rs2405828
21358927	-	NC_000024.9:g.21358927A->C	rs13303430
21365772	-	NC_000024.9:g.21365772G->A	rs34322444
21367143	-	NC_000024.9:g.21367143C->T	rs4291448
21402296	-	NC_000024.9:g.21402296T->G	rs35974449
21412205	-	NC_000024.9:g.21412205C->T	rs9786825
21447557	-	NC_000024.9:g.21447557C->A	rs11799187
21470958	-	NC_000024.9:g.21470958A->C	rs13305541
21476910	-	NC_000024.9:g.21476910G->T	rs7892999
21499869	-	NC_000024.9:g.21499869T->G	rs9786031
21502776	-	NC_000024.9:g.21502776T->C	rs9786006
21510491	-	NC_000024.9:g.21510491G->C	rs9786696
21554468	-	NC_000024.9:g.21554468A->G	rs9786443
21558298	-	NC_000024.9:g.21558298T->G	rs9785811
21567932	-	NC_000024.9:g.21567932C->T	rs7893014
21569908	-	NC_000024.9:g.21569908C->T	rs35722626
21570974	-	NC_000024.9:g.21570974A->G	rs9785843
21581064	-	NC_000024.9:g.21581064T->C	rs9786508
21590100	-	NC_000024.9:g.21590100G->C	rs5018209
21603164	-	NC_000024.9:g.21603164G->T	rs9786369
21653414	-	NC_000024.9:g.21653414T->C	rs200719518
21654965	-	NC_000024.9:g.21654965A->T	rs7067466
21672442	-	NC_000024.9:g.21672442T->C	rs9786075
21674068	-	NC_000024.9:g.21674068C->T	rs11096433
21691104	-	NC_000024.9:g.21691104A->T	rs13305276
21708134	-	NC_000024.9:g.21708134C->T	rs1183749
21717227	-	NC_000024.9:g.21717227T->C	rs796718338
21721419	-	NC_000024.9:g.21721419T->C	rs1183746
21729491	-	NC_000024.9:g.21729491C->A	rs1183743
21730357	-	NC_000024.9:g.21730357A->C	rs386419964
21732339	-	NC_000024.9:g.21732339A->T	rs3912
21735456	-	NC_000024.9:g.21735456A->G	rs1179191
21736331	-	NC_000024.9:g.21736331G->A	rs796085922
21739006	-	NC_000024.9:g.21739006T->C	rs13304543
21751551	-	NC_000024.9:g.21751551C->T	rs796727509
21752037	-	NC_000024.9:g.21752037G->A	rs1058414
21754097	-	NC_000024.9:g.21754097C->A	rs2873689
21766113	-	NC_000024.9:g.21766113A->C	rs34067703
21768404	-	NC_000024.9:g.21768404G->A	rs9786280
21769037	-	NC_000024.9:g.21769037A->G	rs13304342
21777403	-	NC_000024.9:g.21777403G->A	rs13303421
21787923	-	NC_000024.9:g.21787923G->T	rs9786014
21801722	-	NC_000024.9:g.21801722A->G	rs9786169
21811903	-	NC_000024.9:g.21811903A->C	rs11799104
21853357	-	NC_000024.9:g.21853357A->C	rs11799094
21864291	-	NC_000024.9:g.21864291A->C	rs13303423
21867854	-	NC_000024.9:g.21867854A->C	rs374253281
21868776	-	NC_000024.9:g.21868776A->C	rs372537507
21869908	-	NC_000024.9:g.21869908C->T	rs202137598
21870325	-	NC_000024.9:g.21870325G->T	rs771852486
21872886	-	NC_000024.9:g.21872886A->T	rs2032622
21878708	-	NC_000024.9:g.21878708G->A	rs13447368
21881573	-	NC_000024.9:g.21881573A->C	rs2032627
21882724	-	NC_000024.9:g.21882724G->A	rs13304994
21888865	-	NC_000024.9:g.21888865A->C	rs796993763
21896200	-	NC_000024.9:g.21896200T->C	rs796328232
21897640	-	NC_000024.9:g.21897640T->G	rs796089419
21899888	-	NC_000024.9:g.21899888T->C	rs3212287
21901440	-	NC_000024.9:g.21901440G->C	rs369689683
21902969	-	NC_000024.9:g.21902969T->G	rs2663206
21904087	-	NC_000024.9:g.21904087T->C	rs369016836
21905043	-	NC_000024.9:g.21905043C->T	rs2521573
21906109	-	NC_000024.9:g.21906109T->C	rs2032644
21916548	-	NC_000024.9:g.21916548C->T	rs2740458
21917832	-	NC_000024.9:g.21917832C->T	rs9786770
21921675	-	NC_000024.9:g.21921675T->C	rs13304824
21931638	-	NC_000024.9:g.21931638A->G	rs2032613
21937573	-	NC_000024.9:g.21937573G->A	rs9785880
21938532	-	NC_000024.9:g.21938532A->T	rs3212290
21952388	-	NC_000024.9:g.21952388T->C	rs7067348
21969615	-	NC_000024.9:g.21969615G->A	rs11799048
21970721	-	NC_000024.9:g.21970721G->T	rs3958589
21978583	-	NC_000024.9:g.21978583C->T	rs13304650
21990257	-	NC_000024.9:g.21990257T->C	rs7067297
21995972	-	NC_000024.9:g.21995972A->T	rs9786771
22003770	-	NC_000024.9:g.22003770A->G	rs9786678
22011578	-	NC_000024.9:g.22011578A->G	rs13304271
22019768	-	NC_000024.9:g.22019768T->C	rs13305542
22019769	-	NC_000024.9:g.22019769T->C	rs13305543
22078544	-	NC_000024.9:g.22078544C->T	rs9786144
22091374	-	NC_000024.9:g.22091374T->C	rs13304924
22108050	-	NC_000024.9:g.22108050C->T	rs11799146
22108101	-	NC_000024.9:g.22108101A->G	rs9786884
22127976	-	NC_000024.9:g.22127976T->A	rs3907941
22127984	-	NC_000024.9:g.22127984T->C	rs3891265
22127998	-	NC_000024.9:g.22127998T->G	rs9785662
22149593	-	NC_000024.9:g.22149593A->G	rs1217875
22158010	-	NC_000024.9:g.22158010C->A	rs9786874
22165294	-	NC_000024.9:g.22165294A->G	rs2081294
22192044	-	NC_000024.9:g.22192044A->C	rs9786778
22229681	-	NC_000024.9:g.22229681G->A	rs4431779
22246045	-	NC_000024.9:g.22246045C->G	rs2704710
22268487	-	NC_000024.9:g.22268487T->C	rs2704729
22302537	-	NC_000024.9:g.22302537C->T	rs2704751
22345984	-	NC_000024.9:g.22345984T->C	rs13304184
22442215	-	NC_000024.9:g.22442215T->C	rs2932039
22514081	-	NC_000024.9:g.22514081T->G	rs3906452
22528821	-	NC_000024.9:g.22528821G->A	rs13303487
22528868	-	NC_000024.9:g.22528868T->G	rs13303420
22582201	-	NC_000024.9:g.22582201G->A	rs11799103
22583507	-	NC_000024.9:g.22583507C->A	rs373116908
22590025	-	NC_000024.9:g.22590025A->C	rs34177541
22597106	-	NC_000024.9:g.22597106G->A	rs13303754
22601068	-	NC_000024.9:g.22601068C->T	rs9785928
22611240	-	NC_000024.9:g.22611240A->T	rs13303643
22634764	-	NC_000024.9:g.22634764A->C	rs9785892
22669220	-	NC_000024.9:g.22669220T->C	rs796544114
22669525	-	NC_000024.9:g.22669525T->C	rs374608056
22711460	-	NC_000024.9:g.22711460T->A	rs9306842
22715814	-	NC_000024.9:g.22715814G->A	rs13304826
22741578	-	NC_000024.9:g.22741578G->A	rs76690850
22744795	-	NC_000024.9:g.22744795A->G	rs9341315
22746689	-	NC_000024.9:g.22746689A->G	rs13447345
22747810	-	NC_000024.9:g.22747810G->A	rs13447346
22751581	-	NC_000024.9:g.22751581T->C	rs13447355
22751711	-	NC_000024.9:g.22751711A->G	rs13447356
22752620	-	NC_000024.9:g.22752620G->T	rs13447358
22754570	-	NC_000024.9:g.22754570G->A	rs1064253
22755855	-	NC_000024.9:g.22755855G->A	rs9786827
22771704	-	NC_000024.9:g.22771704T->G	rs13304727
22774608	-	NC_000024.9:g.22774608A->C	rs13304286
22784352	-	NC_000024.9:g.22784352T->C	rs9786905
22808370	-	NC_000024.9:g.22808370T->C	rs9786351
22822081	-	NC_000024.9:g.22822081T->A	rs13304662
22822229	-	NC_000024.9:g.22822229A->C	rs13305869
22872115	-	NC_000024.9:g.22872115A->G	rs9786814
22876678	-	NC_000024.9:g.22876678T->A	rs11799168
22889018	-	NC_000024.9:g.22889018A->G	rs7893073
22919840	-	NC_000024.9:g.22919840C->A	rs13305800
22921768	-	NC_000024.9:g.22921768G->A	rs34581739
22927023	-	NC_000024.9:g.22927023T->C	rs13305220
22928067	-	NC_000024.9:g.22928067C->T	rs34123756
22928699	-	NC_000024.9:g.22928699G->A	rs13303993
22944601	-	NC_000024.9:g.22944601G->T	rs28569943
22968980	-	NC_000024.9:g.22968980C->T	rs9786070
22973793	-	NC_000024.9:g.22973793C->T	rs11799182
22978713	-	NC_000024.9:g.22978713C->T	rs9785782
22993780	-	NC_000024.9:g.22993780G->A	rs7067315
22995399	-	NC_000024.9:g.22995399T->A	rs7892891
23031377	-	NC_000024.9:g.23031377T->G	rs13305488
23048693	-	NC_000024.9:g.23048693A->G	rs9785786
23113764	-	NC_000024.9:g.23113764C->T	rs34204100
23134896	-	NC_000024.9:g.23134896T->C	rs3907838
23144801	-	NC_000024.9:g.23144801T->G	rs13303857
23148103	-	NC_000024.9:g.23148103G->A	rs34053023
23148323	-	NC_000024.9:g.23148323C->A	rs34729841
23156865	-	NC_000024.9:g.23156865A->C	rs13304036
23195236	-	NC_000024.9:g.23195236T->C	rs3887309
23234163	-	NC_000024.9:g.23234163C->T	rs36043376
23265885	-	NC_000024.9:g.23265885A->G	rs13304015
23265887	-	NC_000024.9:g.23265887A->C	rs13304017
23265910	-	NC_000024.9:g.23265910T->G	rs13303668
23270897	-	NC_000024.9:g.23270897C->G	rs5014477
23288724	-	NC_000024.9:g.23288724G->T	rs7067494
23295435	-	NC_000024.9:g.23295435A->G	rs9786086
23339437	-	NC_000024.9:g.23339437G->A	rs13305883
23342709	-	NC_000024.9:g.23342709A->C	rs9785894
23354909	-	NC_000024.9:g.23354909A->C	rs9786198
23363475	-	NC_000024.9:g.23363475T->G	rs13305198
23371944	-	NC_000024.9:g.23371944A->G	rs13305171
23379254	-	NC_000024.9:g.23379254A->G	rs7893080
23387696	-	NC_000024.9:g.23387696T->G	rs35908490
23389470	-	NC_000024.9:g.23389470T->C	rs13303756
23398687	-	NC_000024.9:g.23398687T->G	rs13304796
23399871	-	NC_000024.9:g.23399871T->G	rs13303710
23405659	-	NC_000024.9:g.23405659C->G	rs35305904
23431541	-	NC_000024.9:g.23431541G->A	rs7892923
23452965	-	NC_000024.9:g.23452965C->T	rs9786576
23482828	-	NC_000024.9:g.23482828T->C	rs13303651
23494959	-	NC_000024.9:g.23494959T->A	rs9785746
23544836	-	NC_000024.9:g.23544836T->G	rs9786529
23571646	-	NC_000024.9:g.23571646C->T	rs13305548
23574525	-	NC_000024.9:g.23574525G->T	rs200425236
23580343	-	NC_000024.9:g.23580343G->A	rs16980552
23584117	-	NC_000024.9:g.23584117T->G	rs16980551
23729951	-	NC_000024.9:g.23729951T->C	rs9786005
23732809	-	NC_000024.9:g.23732809C->T	rs11096436
23742476	-	NC_000024.9:g.23742476C->T	rs13305257
23758186	-	NC_000024.9:g.23758186C->A	rs2608382
23759180	-	NC_000024.9:g.23759180A->G	rs13305670
23781770	-	NC_000024.9:g.23781770A->C	rs13304450
23791923	-	NC_000024.9:g.23791923G->C	rs13304467
23801764	-	NC_000024.9:g.23801764A->G	rs34400463
23810724	-	NC_000024.9:g.23810724G->A	rs2087108
23869108	-	NC_000024.9:g.23869108G->T	rs35508172
23883619	-	NC_000024.9:g.23883619G->T	rs13303437
23899533	-	NC_000024.9:g.23899533C->T	rs34686476
23900442	-	NC_000024.9:g.23900442A->G	rs9786018
23972908	-	NC_000024.9:g.23972908C->G	rs2077553
23979899	-	NC_000024.9:g.23979899T->C	rs1276035
23984056	-	NC_000024.9:g.23984056A->G	rs1276034
23989677	-	NC_000024.9:g.23989677T->A	rs796964112
23992762	-	NC_000024.9:g.23992762A->C	rs1276033
23993156	-	NC_000024.9:g.23993156C->A	rs1276032
24007524	-	NC_000024.9:g.24007524G->A	rs13305525
24007925	-	NC_000024.9:g.24007925G->A	rs2701693
24366204	-	NC_000024.9:g.24366204A->C	rs35947883
24379367	-	NC_000024.9:g.24379367T->A	rs9785875
24392881	-	NC_000024.9:g.24392881A->C	rs35858522
24394570	-	NC_000024.9:g.24394570G->A	rs2087954
24401940	-	NC_000024.9:g.24401940T->C	rs9786258
24405862	-	NC_000024.9:g.24405862T->C	rs34173183
24406606	-	NC_000024.9:g.24406606G->A	rs1908158
24444622	-	NC_000024.9:g.24444622T->C	rs7893048
24447989	-	NC_000024.9:g.24447989A->C	rs6530626
24461432	-	NC_000024.9:g.24461432G->T	rs9785672
24522209	-	NC_000024.9:g.24522209T->G	rs35067814
24522333	-	NC_000024.9:g.24522333G->A	rs1839144
28469767	-	NC_000024.9:g.28469767C->G	rs9785777
28567071	-	NC_000024.9:g.28567071T->C	rs35342598
28575338	-	NC_000024.9:g.28575338G->A	rs2119519
28583310	-	NC_000024.9:g.28583310C->T	rs12164452
28605472	-	NC_000024.9:g.28605472C->T	rs9786361
28638816	-	NC_000024.9:g.28638816T->C	rs7893071
28650343	-	NC_000024.9:g.28650343G->C	rs9786795
28654796	-	NC_000024.9:g.28654796T->C	rs796899513
28699018	-	NC_000024.9:g.28699018G->A	rs2049642
28710492	-	NC_000024.9:g.28710492T->C	rs13305277
28760588	-	NC_000024.9:g.28760588G->A	rs13303815
28784426	-	NC_000024.9:g.28784426G->A	rs796584335
28784497	-	NC_000024.9:g.28784497A->G	rs796376384
28784903	-	NC_000024.9:g.28784903T->C	rs796328636
28788467	-	NC_000024.9:g.28788467G->A	rs79002500
28788472	-	NC_000024.9:g.28788472A->G	rs76935007
28788985	-	NC_000024.9:g.28788985T->G	rs796471761
28789481	-	NC_000024.9:g.28789481G->A	rs796271509
28791769	-	NC_000024.9:g.28791769C->T	rs79984076
28792482	-	NC_000024.9:g.28792482T->G	rs9786651
28798868	-	NC_000024.9:g.28798868T->A	rs796741419
28799005	-	NC_000024.9:g.28799005G->A	rs796414676
28800102	-	NC_000024.9:g.28800102G->T	rs111872724
28815253	-	NC_000024.9:g.28815253G->A	rs9786787
28816607	-	NC_000024.9:g.28816607T->G	rs9786342
28816755	-	NC_000024.9:g.28816755A->T	rs79658008
28817114	-	NC_000024.9:g.28817114G->T	rs796954142
28817442	-	NC_000024.9:g.28817442A->C	rs9786160
28817458	-	NC_000024.9:g.28817458C->A	rs9786224
28817494	-	NC_000024.9:g.28817494A->T	rs7067533
28817559	-	NC_000024.9:g.28817559T->G	rs7067270
28817636	-	NC_000024.9:g.28817636G->A	rs7067479
58843097	-	NC_000024.9:g.58843097G->T	rs113302650
58856082	-	NC_000024.9:g.58856082G->C	rs372439475
58856969	-	NC_000024.9:g.58856969T->C	rs74860736
58857389	-	NC_000024.9:g.58857389G->T	rs71258410
58862852	-	NC_000024.9:g.58862852C->T	rs113818374
58884251	-	NC_000024.9:g.58884251C->T	rs146531086
58891342	-	NC_000024.9:g.58891342A->G	rs111767753
58906772	-	NC_000024.9:g.58906772C->T	rs142380379
58973384	-	NC_000024.9:g.58973384C->T	rs796270650
58973902	-	NC_000024.9:g.58973902A->G	rs111420922
58974732	-	NC_000024.9:g.58974732A->G	rs796201181
58977367	-	NC_000024.9:g.58977367A->C	rs113953801
58977427	-	NC_000024.9:g.58977427A->G	rs76270535
58977476	-	NC_000024.9:g.58977476C->T	rs796111537
58978087	-	NC_000024.9:g.58978087T->C	rs112560881
58978433	-	NC_000024.9:g.58978433A->T	rs113068073
58978626	-	NC_000024.9:g.58978626T->G	rs377706399
58979107	-	NC_000024.9:g.58979107C->A	rs10449120
58979190	-	NC_000024.9:g.58979190A->C	rs2641195
58979204	-	NC_000024.9:g.58979204A->T	rs112545924
58979237	-	NC_000024.9:g.58979237A->C	rs4893794
58979510	-	NC_000024.9:g.58979510C->T	rs111657433
58980198	-	NC_000024.9:g.58980198C->G	rs79460285
58980268	-	NC_000024.9:g.58980268C->T	rs113379871
58980396	-	NC_000024.9:g.58980396G->A	rs372145489
58980488	-	NC_000024.9:g.58980488C->T	rs113011485
58980948	-	NC_000024.9:g.58980948A->C	rs796622363
58981025	-	NC_000024.9:g.58981025G->C	rs372045438
58981069	-	NC_000024.9:g.58981069C->T	rs55746109
58981759	-	NC_000024.9:g.58981759T->C	rs12015113
58981820	-	NC_000024.9:g.58981820T->C	rs62038266
58981853	-	NC_000024.9:g.58981853T->A	rs796756534
58981878	-	NC_000024.9:g.58981878G->A	rs796716653
58981954	-	NC_000024.9:g.58981954G->C	rs62607375
58982012	-	NC_000024.9:g.58982012G->A	rs62607376
58982189	-	NC_000024.9:g.58982189A->G	rs113860050
58982324	-	NC_000024.9:g.58982324T->A	rs35023792
58983337	-	NC_000024.9:g.58983337C->T	rs78036664
58983468	-	NC_000024.9:g.58983468G->A	rs112111765
58983551	-	NC_000024.9:g.58983551G->T	rs796475404
58984163	-	NC_000024.9:g.58984163G->T	rs112316524
58984705	-	NC_000024.9:g.58984705G->A	rs796986183
58984716	-	NC_000024.9:g.58984716T->A	rs112340778
58984725	-	NC_000024.9:g.58984725C->T	rs75051156
58985047	-	NC_000024.9:g.58985047T->G	rs796728353
58985193	-	NC_000024.9:g.58985193T->G	rs779608812
58985251	-	NC_000024.9:g.58985251G->C	rs796476868
58985486	-	NC_000024.9:g.58985486A->T	rs112366532
58985548	-	NC_000024.9:g.58985548A->T	rs76280852
58985631	-	NC_000024.9:g.58985631T->G	rs796569848
58985825	-	NC_000024.9:g.58985825G->A	rs111680381
58986491	-	NC_000024.9:g.58986491C->T	rs796966738
58987752	-	NC_000024.9:g.58987752T->A	rs796925546
58988360	-	NC_000024.9:g.58988360T->C	rs796309450
58988361	-	NC_000024.9:g.58988361G->A	rs796101970
58988811	-	NC_000024.9:g.58988811C->T	rs2527455
58989235	-	NC_000024.9:g.58989235T->A	rs796811330
58989275	-	NC_000024.9:g.58989275G->T	rs796454333
58989278	-	NC_000024.9:g.58989278G->A	rs796247890
58989734	-	NC_000024.9:g.58989734T->C	rs2527450
58989822	-	NC_000024.9:g.58989822G->T	rs78122065
58989850	-	NC_000024.9:g.58989850G->A	rs796623967
58991290	-	NC_000024.9:g.58991290A->C	rs796764838
58991619	-	NC_000024.9:g.58991619T->G	rs75164337
58992211	-	NC_000024.9:g.58992211G->C	rs112423431
58992427	-	NC_000024.9:g.58992427C->T	rs2641175
58992767	-	NC_000024.9:g.58992767C->G	rs796446908
58992776	-	NC_000024.9:g.58992776T->C	rs796240313
58993935	-	NC_000024.9:g.58993935A->T	rs373137604
58993942	-	NC_000024.9:g.58993942T->A	rs80335023
58993949	-	NC_000024.9:g.58993949G->A	rs796558174
58994158	-	NC_000024.9:g.58994158C->T	rs796961862
58994369	-	NC_000024.9:g.58994369G->A	rs796720893
58994859	-	NC_000024.9:g.58994859T->C	rs4893762
58995039	-	NC_000024.9:g.58995039A->T	rs4893683
58995204	-	NC_000024.9:g.58995204T->C	rs796479460
58996436	-	NC_000024.9:g.58996436A->T	rs62607188
58996577	-	NC_000024.9:g.58996577C->A	rs113836164
58997068	-	NC_000024.9:g.58997068G->A	rs79602159
58997079	-	NC_000024.9:g.58997079A->T	rs113751891
59001620	-	NC_000024.9:g.59001620A->C	rs4893742
59019030	-	NC_000024.9:g.59019030A->G	rs4047605
