# Supplementary material for: Y-Chromosome Genetic Analysis of Modern Polish Population
Source: Front Genet. 2020 Oct 23;11:567309. doi: 10.3389/fgene.2020.567309 (PMC7644898; doi:10.3389/fgene.2020.567309)
Supplement: Supplementary file 6 [file Table_5.xlsx]

## Sheet: Arkusz1
Table S5. Fst values calculated between each pair of clusters. Statistically significant results are marked with plus (+) (P-values < 0.05, based on 10 000 permutations)
		0	1	2	3	4	5	6	7	8	9	10	11	12	13	14	15	16	17	18	19	20	21	22	23	24	25	26	27	28	29	30	31	32	33	34	35	36	37	38	39
	0	0.00000
	1	0.00453	0.00000
	2	0.00077	0.00146	0.00000
	3	-0.00419	0.01096	0.00286	0.00000
	4	0.01983	0.00432	0.01829	0.02012	0.00000
	5	0.03111	0.00379	0.01742	0.03583	0.00280	0.00000
	6	0.03416	0.00694	0.02370	0.03540	-0.00328	-0.00617	0.00000
	7	-0.00312	-0.00483	-0.00830	0.00112	0.01022	0.00843	0.01561	0.00000
	8	0.03314	0.00530	0.01440	0.04050	0.01762	-0.00414	0.00806	0.00746	0.00000
	9	-0.00243	0.01843	0.00830	-0.00543	0.02365	0.04011	0.04200	0.00540	0.04988	0.00000
	10	-0.00197	0.00834	-0.00537	-0.00301	0.02016	0.03099	0.03271	-0.00311	0.03071	0.00178	0.00000
	11	0.03573	0.00634	0.01203	0.04014	0.00904	-0.00862	-0.00211	0.00903	-0.00796	0.04899	0.02750	0.00000
	12	-0.00344	0.02496	0.01608	-0.00171	0.04342	0.06766	0.06742	0.01465	0.06925	0.00090	0.00441	0.07273	0.00000
	13	-0.00311	0.00876	-0.00222	-0.00255	0.02396	0.03513	0.03750	-0.00143	0.03364	0.00395	-0.00624	0.03337	0.00078	0.00000
	14	0.01804	0.00370	0.00152	0.02838	0.02660	0.00615	0.02157	-0.00202	0.00060	0.03162	0.01949	0.00457	0.04887	0.02224	0.00000
	15	0.01900	0.00147	0.01244	0.01735	-0.00374	-0.00189	-0.00523	0.00535	0.00960	0.02397	0.01770	0.00252	0.04472	0.02155	0.01746	0.00000
	16	-0.00199	-0.00145	-0.00256	0.00218	0.01023	0.01755	0.01860	-0.00452	0.01901	0.00813	-0.00108	0.01790	0.00953	-0.00048	0.01141	0.00874	0.00000
	17	0.01079	-0.00360	0.00623	0.01582	0.00363	-0.00053	0.00356	-0.00172	0.00458	0.02033	0.01486	0.00464	0.03565	0.01656	0.00389	0.00024	0.00426	0.00000
	18	0.01829	-0.00352	0.00850	0.02823	0.00973	-0.00132	0.00532	-0.00032	-0.00312	0.03668	0.02113	-0.00074	0.04799	0.02266	-0.00141	0.00471	0.00779	-0.00210	0.00000
	19	-0.00354	0.01622	0.00139	-0.00765	0.02660	0.04158	0.04406	0.00185	0.04562	-0.00865	-0.00507	0.04408	-0.00169	-0.00323	0.02862	0.02433	0.00426	0.02107	0.03378	0.00000
	20	0.00239	0.03667	0.02249	0.00345	0.05715	0.08139	0.08294	0.02294	0.08272	0.00361	0.00955	0.08627	-0.01088	0.00590	0.05833	0.05834	0.01809	0.04772	0.06196	0.00092	0.00000
	21	0.00446	-0.00629	-0.00628	0.00794	0.00257	-0.00009	0.00365	-0.00959	0.00055	0.01488	0.00067	-0.00206	0.02690	0.00419	-0.00158	-0.00195	-0.00328	-0.00428	-0.00515	0.01054	0.03790	0.00000
	22	0.01160	-0.00011	0.00978	0.01266	-0.00419	-0.00235	-0.00337	0.00168	0.01129	0.01263	0.01531	0.00613	0.03602	0.01901	0.01208	-0.00550	0.00609	-0.00241	0.00437	0.01806	0.04810	-0.00232	0.00000
	23	0.00052	0.00215	0.00422	0.00393	0.01120	0.01900	0.02156	0.00064	0.01996	0.00833	0.00339	0.01928	0.00987	0.00342	0.01964	0.01147	0.00013	0.00839	0.01358	0.00632	0.01882	0.00081	0.00796	0.00000
	24	-0.00716	0.00656	-0.00092	-0.00013	0.03098	0.03782	0.04462	-0.00341	0.03396	0.00439	-0.00179	0.03924	-0.00236	-0.00387	0.01483	0.02806	-0.00093	0.01509	0.01827	-0.00060	0.00265	0.00548	0.02092	0.00379	0.00000
	25	-0.00489	0.01741	0.00365	-0.00433	0.03305	0.04840	0.05140	0.00367	0.04910	-0.00391	-0.00361	0.04985	-0.00600	-0.00388	0.03081	0.03222	0.00458	0.02507	0.03495	-0.00730	-0.00362	0.01346	0.02483	0.00661	-0.00434	0.00000
	26	0.00322	-0.00297	-0.00127	0.00387	0.00032	0.00728	0.00546	-0.00422	0.01220	0.01004	0.00089	0.00737	0.01999	0.00373	0.01167	-0.00130	-0.00239	0.00023	0.00408	0.00757	0.03044	-0.00689	-0.00185	0.00094	0.00783	0.01104	0.00000
	27	-0.00248	0.01312	-0.00320	0.00013	0.03245	0.04185	0.04611	-0.00025	0.03846	0.00397	-0.00575	0.03806	0.00082	-0.00494	0.02058	0.02962	0.00165	0.02174	0.02636	-0.00339	0.00437	0.00679	0.02459	0.00670	-0.00544	-0.00491	0.00822	0.00000
	28	0.04935	0.01210	0.02638	0.05611	0.01691	-0.00464	0.00215	0.01908	-0.00401	0.06779	0.04440	-0.00831	0.09144	0.04856	0.01004	0.00942	0.02871	0.00936	0.00024	0.06341	0.10692	0.00670	0.01430	0.03549	0.05277	0.06814	0.01786	0.05547	0.00000
	29	0.01530	-0.00191	0.00246	0.02275	0.01482	0.00212	0.01105	-0.00290	-0.00135	0.03068	0.01596	0.00121	0.04299	0.01775	-0.00496	0.00762	0.00652	-0.00050	-0.00553	0.02682	0.05469	-0.00554	0.00644	0.01353	0.01407	0.02889	0.00453	0.02016	0.00467	0.00000
	30	0.04922	0.01292	0.02947	0.05356	0.01244	-0.00865	-0.00439	0.02055	-0.00165	0.06406	0.04697	-0.00717	0.09196	0.05138	0.01223	0.00401	0.03021	0.00734	0.00222	0.06327	0.10778	0.00708	0.00730	0.03606	0.05501	0.06916	0.01753	0.05886	-0.00868	0.00616	0.00000
	31	0.01566	-0.00146	0.00494	0.01636	0.00107	-0.00192	-0.00092	-0.00007	0.00363	0.02359	0.01300	-0.00081	0.04145	0.01660	0.00781	-0.00322	0.00549	-0.00133	0.00017	0.02208	0.05389	-0.00570	-0.00247	0.01023	0.02107	0.02790	-0.00206	0.02290	0.00567	0.00120	0.00361	0.00000
	32	0.05267	0.01800	0.03761	0.05289	0.00453	-0.00014	-0.00606	0.02891	0.01324	0.06233	0.04675	0.00062	0.09085	0.05236	0.03458	0.00260	0.03141	0.01393	0.01298	0.06246	0.10776	0.01283	0.00827	0.03579	0.06437	0.07047	0.01561	0.06314	0.00335	0.02045	-0.00166	0.00696	0.00000
	33	-0.00387	0.01146	0.00091	-0.00715	0.02333	0.03750	0.03836	-0.00025	0.03875	-0.00271	-0.00530	0.03895	-0.00145	-0.00487	0.02711	0.02057	0.00201	0.01754	0.02723	-0.00658	0.00333	0.00704	0.01668	0.00468	-0.00204	-0.00555	0.00427	-0.00278	0.05494	0.02179	0.05461	0.01722	0.05455	0.00000
	34	0.00218	-0.00010	-0.00410	0.00680	0.01607	0.01419	0.02033	-0.00605	0.01186	0.01243	0.00215	0.01324	0.01863	0.00325	0.00243	0.01129	-0.00020	0.00409	0.00483	0.00800	0.02648	-0.00396	0.00851	0.00514	0.00082	0.00903	0.00141	0.00397	0.02244	0.00163	0.02424	0.00565	0.03171	0.00568	0.00000
	35	0.03196	0.01060	0.02758	0.02880	-0.00352	0.00516	-0.00528	0.01957	0.02111	0.03731	0.02946	0.01026	0.05811	0.03349	0.03701	-0.00339	0.01818	0.00907	0.01495	0.03906	0.07367	0.00794	-0.00002	0.01964	0.04460	0.04633	0.00499	0.04451	0.01668	0.02060	0.00958	0.00322	0.00016	0.03214	0.02369	0.00000
	36	0.01215	-0.00007	0.00606	0.01156	-0.00191	0.00131	-0.00053	-0.00014	0.00922	0.01688	0.00940	0.00348	0.03473	0.01340	0.01391	-0.00408	0.00432	0.00026	0.00334	0.01658	0.04707	-0.00560	-0.00395	0.00744	0.01899	0.02234	-0.00384	0.01974	0.01184	0.00547	0.00873	-0.00292	0.00723	0.01249	0.00674	0.00033	0.00000
	37	0.00639	0.02830	0.00506	0.00207	0.04653	0.06435	0.06466	0.01236	0.05909	0.01052	-0.00360	0.05695	0.00193	-0.00254	0.04287	0.04314	0.01099	0.03897	0.04703	-0.00100	0.00389	0.01968	0.04141	0.01559	0.00400	-0.00237	0.01728	-0.00380	0.07812	0.03811	0.08242	0.03602	0.08146	-0.00207	0.01540	0.05675	0.03110	0.00000
	38	0.02323	0.00337	0.00406	0.02194	0.00287	-0.00175	-0.00167	0.00341	0.00192	0.03166	0.01269	-0.00782	0.05144	0.01832	0.01037	-0.00242	0.00904	0.00350	0.00388	0.02605	0.06355	-0.00515	0.00217	0.01406	0.02864	0.03254	-0.00121	0.02445	0.00122	0.00372	0.00203	-0.00409	0.00271	0.02105	0.00837	0.00323	-0.00248	0.03469	0.00000
	39	0.00872	-0.00431	0.00881	0.01069	-0.00730	0.00123	-0.00359	0.00012	0.01024	0.01841	0.00966	0.00597	0.02866	0.01165	0.01760	-0.00707	0.00094	-0.00249	-0.00000	0.01782	0.04273	-0.00611	-0.00591	0.00232	0.01550	0.02118	-0.00620	0.01942	0.01244	0.00520	0.00987	-0.00411	0.00424	0.01192	0.00657	-0.00533	-0.00730	0.03196	-0.00084	0.00000
		0	1	2	3	4	5	6	7	8	9	10	11	12	13	14	15	16	17	18	19	20	21	22	23	24	25	26	27	28	29	30	31	32	33	34	35	36	37	38	39
	0	*
	1	0.45020+-0.0155	*
	2	0.59961+-0.0159	0.55176+-0.0184	*
	3	0.82129+-0.0094	0.28711+-0.0115	0.51660+-0.0175	*
	4	0.12207+-0.0096	0.40820+-0.0156	0.19141+-0.0124	0.10254+-0.0115	*
	5	0.10156+-0.0108	0.49414+-0.0185	0.27441+-0.0148	0.11914+-0.0100	0.50195+-0.0161	*
	6	0.08203+-0.0071	0.36914+-0.0175	0.16992+-0.0115	0.06543+-0.0077	0.80664+-0.0133	0.86523+-0.0116	*
	7	0.76172+-0.0125	0.85449+-0.0113	0.95312+-0.0070	0.55762+-0.0185	0.31543+-0.0135	0.41602+-0.0208	0.24414+-0.0143	*
	8	0.05078+-0.0065	0.42578+-0.0143	0.26953+-0.0154	0.04102+-0.0057	0.13965+-0.0091	0.79883+-0.0140	0.39551+-0.0143	0.41797+-0.0164	*
	9	0.69336+-0.0150	0.19629+-0.0126	0.40039+-0.0178	0.79883+-0.0130	0.16309+-0.0111	0.10352+-0.0110	0.09473+-0.0092	0.46191+-0.0151	0.05469+-0.0082	*
	10	0.73340+-0.0144	0.33789+-0.0136	0.84570+-0.0100	0.77734+-0.0136	0.14453+-0.0115	0.16309+-0.0095	0.10059+-0.0093	0.72559+-0.0099	0.08887+-0.0073	0.53125+-0.0143	*
	11	0.11426+-0.0109	0.42578+-0.0158	0.38086+-0.0163	0.10156+-0.0120	0.37402+-0.0131	0.90820+-0.0091	0.68652+-0.0139	0.43359+-0.0159	0.87793+-0.0096	0.09570+-0.0101	0.16504+-0.0108	*
	12	0.75098+-0.0124	0.12500+-0.0095	0.29688+-0.0131	0.70117+-0.0124	0.04199+-0.0048	0.03125+-0.0043	0.03125+-0.0057	0.27734+-0.0141	0.02539+-0.0060	0.56055+-0.0159	0.42578+-0.0156	0.03320+-0.0057	*
	13	0.79688+-0.0136	0.27539+-0.0117	0.70410+-0.0128	0.73145+-0.0082	0.05957+-0.0070	0.07520+-0.0092	0.05566+-0.0074	0.69727+-0.0125	0.05566+-0.0088	0.46387+-0.0131	0.98145+-0.0039	0.11035+-0.0076	0.56152+-0.0126	*
	14	0.21680+-0.0126	0.48242+-0.0154	0.57422+-0.0145	0.14941+-0.0087	0.08008+-0.0092	0.49023+-0.0144	0.20312+-0.0118	0.69531+-0.0111	0.58691+-0.0127	0.15234+-0.0120	0.21094+-0.0119	0.52246+-0.0118	0.07129+-0.0065	0.15137+-0.0144	*
	15	0.12695+-0.0105	0.56738+-0.0180	0.27734+-0.0153	0.17383+-0.0095	0.89844+-0.0118	0.70996+-0.0144	0.89746+-0.0109	0.45410+-0.0179	0.31250+-0.0110	0.15625+-0.0106	0.14746+-0.0112	0.60059+-0.0140	0.06250+-0.0091	0.08398+-0.0095	0.21777+-0.0125	*
	16	0.75977+-0.0126	0.73242+-0.0124	0.77637+-0.0146	0.50391+-0.0156	0.13574+-0.0101	0.18555+-0.0119	0.13184+-0.0095	0.87207+-0.0128	0.11133+-0.0105	0.33984+-0.0160	0.69727+-0.0152	0.20410+-0.0127	0.30859+-0.0129	0.66797+-0.0173	0.27148+-0.0134	0.21484+-0.0137	*
	17	0.22070+-0.0129	0.93945+-0.0074	0.39160+-0.0093	0.13379+-0.0098	0.38477+-0.0141	0.69336+-0.0120	0.48047+-0.0176	0.73535+-0.0136	0.40723+-0.0161	0.16113+-0.0100	0.13770+-0.0115	0.44531+-0.0185	0.05078+-0.0071	0.08789+-0.0097	0.45312+-0.0175	0.61426+-0.0181	0.30664+-0.0152	*
	18	0.17383+-0.0144	0.81641+-0.0128	0.39355+-0.0184	0.10449+-0.0117	0.26270+-0.0150	0.70215+-0.0136	0.47070+-0.0177	0.64844+-0.0179	0.77832+-0.0122	0.09570+-0.0081	0.16602+-0.0091	0.66504+-0.0120	0.04199+-0.0073	0.10352+-0.0091	0.69434+-0.0155	0.45117+-0.0158	0.30469+-0.0138	0.78418+-0.0128	*
	19	0.78906+-0.0122	0.21094+-0.0125	0.58105+-0.0150	0.97168+-0.0047	0.10449+-0.0105	0.07910+-0.0089	0.06934+-0.0062	0.53809+-0.0125	0.04688+-0.0071	0.89844+-0.0075	0.82617+-0.0128	0.09766+-0.0086	0.66699+-0.0150	0.78223+-0.0112	0.15430+-0.0124	0.15137+-0.0129	0.45996+-0.0153	0.11523+-0.0093	0.08887+-0.0087	*
	20	0.50781+-0.0185	0.06836+-0.0072	0.17578+-0.0089	0.48047+-0.0147	0.01660+-0.0034	0.01465+-0.0042	0.01562+-0.0042	0.17773+-0.0121	0.00684+-0.0027	0.46191+-0.0163	0.32910+-0.0161	0.02051+-0.0043	0.99609+-0.0016	0.37500+-0.0114	0.03613+-0.0062	0.01367+-0.0037	0.14355+-0.0095	0.01953+-0.0039	0.01953+-0.0041	0.56152+-0.0141	*
	21	0.44727+-0.0155	0.91211+-0.0066	0.83887+-0.0126	0.36914+-0.0200	0.55078+-0.0165	0.63379+-0.0111	0.53809+-0.0167	0.95410+-0.0070	0.59668+-0.0145	0.29395+-0.0130	0.56738+-0.0143	0.71289+-0.0158	0.19922+-0.0125	0.44531+-0.0148	0.62109+-0.0146	0.73340+-0.0157	0.78125+-0.0117	0.86230+-0.0103	0.82910+-0.0113	0.38867+-0.0177	0.09473+-0.0082	*
	22	0.29102+-0.0149	0.62207+-0.0170	0.35645+-0.0142	0.26270+-0.0113	0.86230+-0.0111	0.72070+-0.0132	0.79102+-0.0129	0.54785+-0.0151	0.31641+-0.0154	0.33105+-0.0138	0.24902+-0.0146	0.47754+-0.0206	0.09863+-0.0077	0.17578+-0.0106	0.30176+-0.0180	0.91992+-0.0094	0.33789+-0.0141	0.77344+-0.0103	0.48633+-0.0145	0.23730+-0.0136	0.04980+-0.0074	0.70898+-0.0154	*
	23	0.61230+-0.0125	0.53711+-0.0145	0.50293+-0.0158	0.45801+-0.0198	0.24414+-0.0153	0.22070+-0.0127	0.14453+-0.0109	0.67773+-0.0106	0.15039+-0.0134	0.38379+-0.0147	0.51855+-0.0178	0.24707+-0.0118	0.33887+-0.0125	0.44434+-0.0138	0.19336+-0.0106	0.24023+-0.0158	0.63477+-0.0111	0.27637+-0.0132	0.21680+-0.0123	0.43164+-0.0135	0.19336+-0.0149	0.62598+-0.0151	0.37598+-0.0117	*
	24	0.95898+-0.0060	0.40234+-0.0145	0.63574+-0.0183	0.59863+-0.0159	0.05957+-0.0062	0.09473+-0.0097	0.06445+-0.0071	0.76953+-0.0116	0.10059+-0.0086	0.53223+-0.0160	0.70605+-0.0143	0.10352+-0.0098	0.71484+-0.0162	0.82324+-0.0112	0.25781+-0.0139	0.08594+-0.0091	0.69141+-0.0120	0.17188+-0.0114	0.21484+-0.0129	0.63379+-0.0180	0.54004+-0.0176	0.47168+-0.0140	0.18164+-0.0141	0.50195+-0.0146	*
	25	0.87207+-0.0120	0.14453+-0.0085	0.47363+-0.0145	0.84277+-0.0109	0.04590+-0.0058	0.05859+-0.0070	0.03027+-0.0047	0.49512+-0.0148	0.03809+-0.0061	0.76855+-0.0142	0.77246+-0.0138	0.06738+-0.0061	0.85059+-0.0120	0.85156+-0.0123	0.11523+-0.0108	0.05859+-0.0064	0.39160+-0.0162	0.04980+-0.0064	0.06738+-0.0074	0.94824+-0.0060	0.77148+-0.0119	0.29004+-0.0135	0.12305+-0.0111	0.38672+-0.0141	0.80176+-0.0145	*
	26	0.47168+-0.0138	0.82031+-0.0117	0.65918+-0.0151	0.42676+-0.0165	0.61035+-0.0159	0.38184+-0.0158	0.40137+-0.0198	0.82422+-0.0115	0.23535+-0.0104	0.34668+-0.0131	0.56250+-0.0149	0.40625+-0.0122	0.22266+-0.0158	0.42871+-0.0139	0.26953+-0.0158	0.71875+-0.0153	0.80859+-0.0107	0.60645+-0.0154	0.44727+-0.0169	0.37012+-0.0124	0.09570+-0.0096	0.93652+-0.0082	0.71094+-0.0124	0.60059+-0.0150	0.36133+-0.0164	0.24805+-0.0131	*
	27	0.73926+-0.0122	0.20215+-0.0133	0.73242+-0.0124	0.59375+-0.0125	0.04590+-0.0054	0.04980+-0.0065	0.03516+-0.0063	0.61816+-0.0170	0.03906+-0.0069	0.48340+-0.0167	0.91992+-0.0077	0.10742+-0.0107	0.57031+-0.0142	0.93555+-0.0079	0.16895+-0.0118	0.06348+-0.0091	0.52051+-0.0180	0.07031+-0.0069	0.10645+-0.0105	0.75000+-0.0140	0.44336+-0.0120	0.41992+-0.0183	0.11914+-0.0114	0.40625+-0.0166	0.87891+-0.0103	0.87500+-0.0113	0.28711+-0.0125	*
	28	0.02637+-0.0044	0.26172+-0.0171	0.14062+-0.0109	0.02246+-0.0042	0.15625+-0.0103	0.78223+-0.0138	0.54199+-0.0157	0.23145+-0.0123	0.77637+-0.0124	0.02637+-0.0054	0.04102+-0.0061	0.88770+-0.0114	0.00781+-0.0028	0.01855+-0.0036	0.36816+-0.0127	0.32520+-0.0160	0.05078+-0.0049	0.24023+-0.0122	0.63184+-0.0144	0.01758+-0.0034	0.00488+-0.0020	0.45410+-0.0123	0.24512+-0.0120	0.05957+-0.0075	0.03223+-0.0054	0.01074+-0.0030	0.17383+-0.0117	0.02344+-0.0044	*
	29	0.16699+-0.0109	0.75000+-0.0121	0.52246+-0.0152	0.11328+-0.0128	0.16992+-0.0137	0.54492+-0.0179	0.28711+-0.0136	0.75391+-0.0126	0.67676+-0.0170	0.11719+-0.0095	0.17871+-0.0137	0.58008+-0.0163	0.05469+-0.0064	0.09961+-0.0088	0.87012+-0.0118	0.30273+-0.0130	0.27930+-0.0140	0.63574+-0.0163	0.94629+-0.0064	0.09180+-0.0105	0.02344+-0.0050	0.87207+-0.0111	0.39941+-0.0146	0.19434+-0.0140	0.22168+-0.0114	0.06250+-0.0084	0.41602+-0.0142	0.11621+-0.0105	0.41602+-0.0155	*
	30	0.06641+-0.0057	0.32520+-0.0155	0.19336+-0.0120	0.06738+-0.0068	0.33008+-0.0147	0.86816+-0.0107	0.77637+-0.0109	0.28906+-0.0143	0.65039+-0.0156	0.08203+-0.0072	0.06934+-0.0076	0.76855+-0.0101	0.01074+-0.0036	0.04590+-0.0066	0.37891+-0.0132	0.51855+-0.0183	0.10547+-0.0096	0.41992+-0.0091	0.53809+-0.0194	0.06836+-0.0091	0.01562+-0.0037	0.46582+-0.0144	0.46191+-0.0167	0.12305+-0.0121	0.06250+-0.0076	0.03516+-0.0058	0.25977+-0.0140	0.03711+-0.0041	0.90039+-0.0104	0.45605+-0.0173	*
	31	0.13867+-0.0097	0.77051+-0.0136	0.39648+-0.0159	0.16309+-0.0109	0.52734+-0.0151	0.73145+-0.0143	0.64160+-0.0157	0.63672+-0.0160	0.45996+-0.0120	0.12305+-0.0098	0.19922+-0.0152	0.62598+-0.0139	0.04297+-0.0059	0.09668+-0.0086	0.32910+-0.0152	0.90332+-0.0077	0.28027+-0.0126	0.79688+-0.0124	0.59766+-0.0129	0.12598+-0.0104	0.01562+-0.0034	0.89844+-0.0108	0.81348+-0.0125	0.23242+-0.0119	0.14453+-0.0095	0.05859+-0.0070	0.79883+-0.0104	0.07031+-0.0093	0.39160+-0.0130	0.55371+-0.0162	0.51367+-0.0186	*
	32	0.01074+-0.0039	0.09766+-0.0101	0.05273+-0.0066	0.01074+-0.0033	0.39062+-0.0180	0.64941+-0.0153	0.94727+-0.0071	0.09375+-0.0096	0.23926+-0.0105	0.01270+-0.0031	0.01953+-0.0043	0.61719+-0.0135	0.00293+-0.0016	0.00586+-0.0022	0.04980+-0.0076	0.48730+-0.0155	0.01953+-0.0041	0.11035+-0.0087	0.22949+-0.0140	0.01562+-0.0037	0.00098+-0.0010	0.30176+-0.0186	0.33789+-0.0161	0.03516+-0.0060	0.00488+-0.0020	0.00586+-0.0022	0.14746+-0.0114	0.00488+-0.0025	0.45605+-0.0165	0.08105+-0.0068	0.64551+-0.0140	0.27148+-0.0120	*
	33	0.81836+-0.0122	0.25977+-0.0106	0.54785+-0.0181	0.96973+-0.0041	0.10938+-0.0094	0.09375+-0.0109	0.06152+-0.0080	0.61230+-0.0162	0.05762+-0.0068	0.71387+-0.0113	0.87598+-0.0101	0.11328+-0.0088	0.62598+-0.0115	0.89941+-0.0110	0.13477+-0.0085	0.12207+-0.0107	0.48926+-0.0126	0.12012+-0.0097	0.11719+-0.0101	0.89453+-0.0118	0.46094+-0.0134	0.38184+-0.0166	0.21777+-0.0108	0.43555+-0.0158	0.71582+-0.0102	0.90430+-0.0092	0.42773+-0.0129	0.72461+-0.0138	0.02637+-0.0057	0.10254+-0.0096	0.05469+-0.0089	0.13672+-0.0105	0.00977+-0.0036	*
	34	0.48145+-0.0129	0.65625+-0.0123	0.88184+-0.0109	0.25586+-0.0126	0.05176+-0.0058	0.17480+-0.0101	0.10059+-0.0109	0.99512+-0.0019	0.18750+-0.0121	0.24512+-0.0150	0.46875+-0.0153	0.24902+-0.0144	0.13672+-0.0105	0.38770+-0.0157	0.50488+-0.0146	0.12305+-0.0111	0.65137+-0.0132	0.24512+-0.0111	0.35449+-0.0153	0.29688+-0.0193	0.06836+-0.0082	0.86230+-0.0106	0.25098+-0.0144	0.35059+-0.0132	0.58008+-0.0151	0.22656+-0.0099	0.50879+-0.0148	0.35645+-0.0141	0.06152+-0.0065	0.46973+-0.0140	0.14355+-0.0102	0.19141+-0.0131	0.00488+-0.0020	0.32031+-0.0126	*
	35	0.06055+-0.0074	0.24414+-0.0118	0.12500+-0.0118	0.07520+-0.0077	0.86426+-0.0100	0.44629+-0.0126	0.88184+-0.0101	0.17676+-0.0111	0.14453+-0.0124	0.09082+-0.0082	0.09766+-0.0106	0.37402+-0.0154	0.02930+-0.0048	0.04395+-0.0058	0.05957+-0.0072	0.85938+-0.0121	0.08398+-0.0080	0.22168+-0.0135	0.21094+-0.0136	0.06934+-0.0069	0.01953+-0.0048	0.40527+-0.0127	0.59082+-0.0174	0.14453+-0.0090	0.03906+-0.0058	0.03809+-0.0060	0.39844+-0.0119	0.03027+-0.0049	0.18262+-0.0107	0.10742+-0.0104	0.35352+-0.0168	0.45703+-0.0102	0.62305+-0.0132	0.05664+-0.0073	0.02734+-0.0051	*
	36	0.19141+-0.0133	0.64551+-0.0169	0.40332+-0.0142	0.23926+-0.0104	0.78320+-0.0112	0.56836+-0.0118	0.67188+-0.0131	0.64258+-0.0190	0.27930+-0.0148	0.21680+-0.0114	0.27734+-0.0113	0.49121+-0.0179	0.07324+-0.0082	0.14844+-0.0095	0.23535+-0.0114	0.92578+-0.0075	0.35938+-0.0124	0.57520+-0.0162	0.45312+-0.0154	0.20020+-0.0101	0.03125+-0.0046	0.87207+-0.0112	0.83887+-0.0125	0.30469+-0.0133	0.14844+-0.0122	0.09473+-0.0104	0.90723+-0.0078	0.10156+-0.0096	0.22852+-0.0115	0.33496+-0.0171	0.37500+-0.0146	0.89258+-0.0096	0.26270+-0.0154	0.19922+-0.0131	0.17188+-0.0112	0.59961+-0.0152	*
	37	0.42285+-0.0171	0.09961+-0.0103	0.46289+-0.0168	0.48340+-0.0149	0.02246+-0.0049	0.03027+-0.0051	0.03027+-0.0049	0.33691+-0.0156	0.03809+-0.0061	0.32715+-0.0124	0.70312+-0.0166	0.06934+-0.0093	0.54492+-0.0164	0.70410+-0.0137	0.08008+-0.0083	0.03809+-0.0044	0.26172+-0.0134	0.03906+-0.0053	0.05371+-0.0057	0.64062+-0.0154	0.46582+-0.0165	0.25293+-0.0132	0.06543+-0.0080	0.20898+-0.0153	0.47656+-0.0178	0.69531+-0.0125	0.19922+-0.0123	0.74121+-0.0166	0.01367+-0.0042	0.06152+-0.0068	0.02930+-0.0052	0.05566+-0.0061	0.00293+-0.0016	0.62793+-0.0142	0.14648+-0.0109	0.03711+-0.0054	0.07422+-0.0078	*
	38	0.16309+-0.0111	0.53223+-0.0172	0.50977+-0.0153	0.18848+-0.0135	0.52832+-0.0142	0.64453+-0.0152	0.72070+-0.0163	0.54004+-0.0105	0.56152+-0.0147	0.15137+-0.0115	0.28027+-0.0122	0.82910+-0.0108	0.08887+-0.0101	0.21875+-0.0130	0.36523+-0.0130	0.72266+-0.0168	0.32227+-0.0115	0.46484+-0.0184	0.48730+-0.0188	0.16602+-0.0132	0.04395+-0.0061	0.77637+-0.0156	0.55859+-0.0123	0.27832+-0.0114	0.14746+-0.0125	0.10645+-0.0086	0.62305+-0.0166	0.16504+-0.0111	0.55762+-0.0124	0.46387+-0.0152	0.55566+-0.0171	0.84375+-0.0117	0.51270+-0.0171	0.18359+-0.0129	0.29395+-0.0133	0.49609+-0.0179	0.72461+-0.0148	0.13770+-0.0125	*
	39	0.35352+-0.0147	0.80469+-0.0143	0.40527+-0.0161	0.34570+-0.0142	0.94922+-0.0061	0.60938+-0.0158	0.75000+-0.0138	0.63770+-0.0092	0.37305+-0.0159	0.26562+-0.0129	0.31348+-0.0149	0.51758+-0.0146	0.17285+-0.0127	0.26562+-0.0124	0.27539+-0.0127	0.94727+-0.0065	0.55176+-0.0161	0.72754+-0.0129	0.65137+-0.0129	0.23828+-0.0116	0.10547+-0.0109	0.76270+-0.0146	0.84473+-0.0110	0.57422+-0.0150	0.26953+-0.0146	0.18066+-0.0102	0.89453+-0.0086	0.18750+-0.0111	0.33301+-0.0155	0.47754+-0.0162	0.43164+-0.0149	0.80469+-0.0131	0.49219+-0.0155	0.31934+-0.0195	0.36523+-0.0157	0.82520+-0.0096	0.95801+-0.0065	0.14551+-0.0122	0.66211+-0.0138	*
		0	1	2	3	4	5	6	7	8	9	10	11	12	13	14	15	16	17	18	19	20	21	22	23	24	25	26	27	28	29	30	31	32	33	34	35	36	37	38	39
	0	*	-	-	-	-	-	-	-	-	-	-	-	-	-	-	-	-	-	-	-	-	-	-	-	-	-	-	-	+	-	-	-	+	-	-	-	-	-	-	-
	1	-	*	-	-	-	-	-	-	-	-	-	-	-	-	-	-	-	-	-	-	-	-	-	-	-	-	-	-	-	-	-	-	-	-	-	-	-	-	-	-
	2	-	-	*	-	-	-	-	-	-	-	-	-	-	-	-	-	-	-	-	-	-	-	-	-	-	-	-	-	-	-	-	-	-	-	-	-	-	-	-	-
	3	-	-	-	*	-	-	-	-	+	-	-	-	-	-	-	-	-	-	-	-	-	-	-	-	-	-	-	-	+	-	-	-	+	-	-	-	-	-	-	-
	4	-	-	-	-	*	-	-	-	-	-	-	-	+	-	-	-	-	-	-	-	+	-	-	-	-	+	-	+	-	-	-	-	-	-	-	-	-	+	-	-
	5	-	-	-	-	-	*	-	-	-	-	-	-	+	-	-	-	-	-	-	-	+	-	-	-	-	-	-	+	-	-	-	-	-	-	-	-	-	+	-	-
	6	-	-	-	-	-	-	*	-	-	-	-	-	+	-	-	-	-	-	-	-	+	-	-	-	-	+	-	+	-	-	-	-	-	-	-	-	-	+	-	-
	7	-	-	-	-	-	-	-	*	-	-	-	-	-	-	-	-	-	-	-	-	-	-	-	-	-	-	-	-	-	-	-	-	-	-	-	-	-	-	-	-
	8	-	-	-	+	-	-	-	-	*	-	-	-	+	-	-	-	-	-	-	+	+	-	-	-	-	+	-	+	-	-	-	-	-	-	-	-	-	+	-	-
	9	-	-	-	-	-	-	-	-	-	*	-	-	-	-	-	-	-	-	-	-	-	-	-	-	-	-	-	-	+	-	-	-	+	-	-	-	-	-	-	-
	10	-	-	-	-	-	-	-	-	-	-	*	-	-	-	-	-	-	-	-	-	-	-	-	-	-	-	-	-	+	-	-	-	+	-	-	-	-	-	-	-
	11	-	-	-	-	-	-	-	-	-	-	-	*	+	-	-	-	-	-	-	-	+	-	-	-	-	-	-	-	-	-	-	-	-	-	-	-	-	-	-	-
	12	-	-	-	-	+	+	+	-	+	-	-	+	*	-	-	-	-	-	+	-	-	-	-	-	-	-	-	-	+	-	+	+	+	-	-	+	-	-	-	-
	13	-	-	-	-	-	-	-	-	-	-	-	-	-	*	-	-	-	-	-	-	-	-	-	-	-	-	-	-	+	-	+	-	+	-	-	+	-	-	-	-
	14	-	-	-	-	-	-	-	-	-	-	-	-	-	-	*	-	-	-	-	-	+	-	-	-	-	-	-	-	-	-	-	-	+	-	-	-	-	-	-	-
	15	-	-	-	-	-	-	-	-	-	-	-	-	-	-	-	*	-	-	-	-	+	-	-	-	-	-	-	-	-	-	-	-	-	-	-	-	-	+	-	-
	16	-	-	-	-	-	-	-	-	-	-	-	-	-	-	-	-	*	-	-	-	-	-	-	-	-	-	-	-	-	-	-	-	+	-	-	-	-	-	-	-
	17	-	-	-	-	-	-	-	-	-	-	-	-	-	-	-	-	-	*	-	-	+	-	-	-	-	+	-	-	-	-	-	-	-	-	-	-	-	+	-	-
	18	-	-	-	-	-	-	-	-	-	-	-	-	+	-	-	-	-	-	*	-	+	-	-	-	-	-	-	-	-	-	-	-	-	-	-	-	-	-	-	-
	19	-	-	-	-	-	-	-	-	+	-	-	-	-	-	-	-	-	-	-	*	-	-	-	-	-	-	-	-	+	-	-	-	+	-	-	-	-	-	-	-
	20	-	-	-	-	+	+	+	-	+	-	-	+	-	-	+	+	-	+	+	-	*	-	+	-	-	-	-	-	+	+	+	+	+	-	-	+	+	-	+	-
	21	-	-	-	-	-	-	-	-	-	-	-	-	-	-	-	-	-	-	-	-	-	*	-	-	-	-	-	-	-	-	-	-	-	-	-	-	-	-	-	-
	22	-	-	-	-	-	-	-	-	-	-	-	-	-	-	-	-	-	-	-	-	+	-	*	-	-	-	-	-	-	-	-	-	-	-	-	-	-	-	-	-
	23	-	-	-	-	-	-	-	-	-	-	-	-	-	-	-	-	-	-	-	-	-	-	-	*	-	-	-	-	-	-	-	-	+	-	-	-	-	-	-	-
	24	-	-	-	-	-	-	-	-	-	-	-	-	-	-	-	-	-	-	-	-	-	-	-	-	*	-	-	-	+	-	-	-	+	-	-	+	-	-	-	-
	25	-	-	-	-	+	-	+	-	+	-	-	-	-	-	-	-	-	+	-	-	-	-	-	-	-	*	-	-	+	-	+	-	+	-	-	+	-	-	-	-
	26	-	-	-	-	-	-	-	-	-	-	-	-	-	-	-	-	-	-	-	-	-	-	-	-	-	-	*	-	-	-	-	-	-	-	-	-	-	-	-	-
	27	-	-	-	-	+	+	+	-	+	-	-	-	-	-	-	-	-	-	-	-	-	-	-	-	-	-	-	*	+	-	+	-	+	-	-	+	-	-	-	-
	28	+	-	-	+	-	-	-	-	-	+	+	-	+	+	-	-	-	-	-	+	+	-	-	-	+	+	-	+	*	-	-	-	-	+	-	-	-	+	-	-
	29	-	-	-	-	-	-	-	-	-	-	-	-	-	-	-	-	-	-	-	-	+	-	-	-	-	-	-	-	-	*	-	-	-	-	-	-	-	-	-	-
	30	-	-	-	-	-	-	-	-	-	-	-	-	+	+	-	-	-	-	-	-	+	-	-	-	-	+	-	+	-	-	*	-	-	-	-	-	-	+	-	-
	31	-	-	-	-	-	-	-	-	-	-	-	-	+	-	-	-	-	-	-	-	+	-	-	-	-	-	-	-	-	-	-	*	-	-	-	-	-	-	-	-
	32	+	-	-	+	-	-	-	-	-	+	+	-	+	+	+	-	+	-	-	+	+	-	-	+	+	+	-	+	-	-	-	-	*	+	+	-	-	+	-	-
	33	-	-	-	-	-	-	-	-	-	-	-	-	-	-	-	-	-	-	-	-	-	-	-	-	-	-	-	-	+	-	-	-	+	*	-	-	-	-	-	-
	34	-	-	-	-	-	-	-	-	-	-	-	-	-	-	-	-	-	-	-	-	-	-	-	-	-	-	-	-	-	-	-	-	+	-	*	+	-	-	-	-
	35	-	-	-	-	-	-	-	-	-	-	-	-	+	+	-	-	-	-	-	-	+	-	-	-	+	+	-	+	-	-	-	-	-	-	+	*	-	+	-	-
	36	-	-	-	-	-	-	-	-	-	-	-	-	-	-	-	-	-	-	-	-	+	-	-	-	-	-	-	-	-	-	-	-	-	-	-	-	*	-	-	-
	37	-	-	-	-	+	+	+	-	+	-	-	-	-	-	-	+	-	+	-	-	-	-	-	-	-	-	-	-	+	-	+	-	+	-	-	+	-	*	-	-
	38	-	-	-	-	-	-	-	-	-	-	-	-	-	-	-	-	-	-	-	-	+	-	-	-	-	-	-	-	-	-	-	-	-	-	-	-	-	-	*	-
	39	-	-	-	-	-	-	-	-	-	-	-	-	-	-	-	-	-	-	-	-	-	-	-	-	-	-	-	-	-	-	-	-	-	-	-	-	-	-	-	*
