# Supplementary material for: Y-Chromosome Genetic Analysis of Modern Polish Population
Source: Front Genet. 2020 Oct 23;11:567309. doi: 10.3389/fgene.2020.567309 (PMC7644898; doi:10.3389/fgene.2020.567309)
Supplement: Supplementary file 7 [file Table_6.xlsx]

## Sheet: Poland
	Table S6. Haplogroup prediction and the comparisons of theirs frequencies in the neighbouring populations (Czech Republic, Germany, Latvia, Lithuania, Russia, Slovakia, Slovenia, Ukraine).
Haplogrouping method	9 Y-STR-based prediction + SNP typing			Haplogrouping method	SNP typing (Yhaplo predictor)					Haplogrouping method	27 Y-STR-based prediction (NEVGEN)
Total males	913			Total males	2705					Total predictions	357	(from the initial number of 496 samples, 140 predictions resulted in low probability/fitness/relative fitness value; those samples were not taken into consideration in % calculations)
Data source	Kayser et al., 2005			Data source	this study					Data source	Spólnicka et al., 2017
		Haplogroups	% of studied population			Extended haplogroups	% of studied population	Haplogroups	% of studied population			Haplogroups	% of studied population
		R1a1* (M17)	57			R1a1a1	56.8577	R1a	56.93			R1a	68.6275
		I* (M170)	17.3			I2a	8.68762	R1b	14.09			R1b	13.4454
		R1*(xR1a1) (M173)	11.6			R1b1a2a1a	8.50277	I2	9.69			N1c	4.20168
		E3b* (M35)	4.5			I1	4.91682	I1	5.8			I2a1b3a	3.36134
		N3* (M46)	3.7			R1b1a2a	4.39926	N	4.29			E1b1b	1.96078
		J2* (M172)	2.5			N1c1a	4.21442	E	3.84			I1	1.96078
		F*(xI,J2,K) (M89)	2			E	3.69686	J2	2.37			I2a2a	1.40056
		DE*(xE3b) (YAP)	0.5			J2	1.2939	G	1.22			J2b2	1.12045
		K*(xN3,P) (M9)	0.5			I2a2b	0.924214	J1	0.85			G2a2	0.840336
		P*(xR1) (M74)	0.3			G2a	0.813309	Q	0.26			J1a	0.840336
						J1	0.813309	I	0.22			T	0.840336
						I1a1b	0.480591	C	0.18			J2a1	0.560224
						J2a1b1	0.480591	T	0.18			G2b	0.280112
						R1b1a2a1a2c	0.480591	H	0.04			J1a3	0.280112
						J2a1	0.332717	O	0.04			Q	0.280112
						I1a1b1	0.25878
						I	0.221811
						R1b1a2a1a2b1a1	0.221811
						C	0.184843
						G2a2b2a1a1a1	0.184843
						I1a1a1	0.147874
						J2a1h	0.147874
						Q1a1b	0.147874
						R1b1a2a1a2b	0.147874
						Q1b1	0.110906
						R1b1a2	0.110906
						R1b1a2a1a1c2b	0.110906
						T1a	0.110906
						E1b1b1a1b1a	0.0739372
						E1b1b1b2a1	0.0739372
						G2a2b1a1a	0.0739372
						I2a1a1	0.0739372
						NO1	0.0739372
						R1b1a2a1a2a1a1a1	0.0739372
						T1a2	0.0739372
						G1	0.0369686
						G2a2b	0.0369686
						G2a2b2a1a1b1a1a	0.0369686
						G2b1	0.0369686
						H2	0.0369686
						J1a2b	0.0369686
						J2a1b	0.0369686
						J2a1h2a1	0.0369686
						J2b1	0.0369686
						O2a2	0.0369686
						R1a1	0.0369686
						R1a1a1b1a2b1	0.0369686
						R1b1a	0.0369686

## Sheet: Czech Republic
Haplogrouping method	12 Y-STR-based prediction
Total males	1750
Data source	Zastera et al., 2010
		Haplogroups	% of studied population
		R1a	36.94
		R1b	24.82
		I1b1	9.07
		I1a	8.33
		E3b	6.63
		J2	4.5
		G2	2.69
		I1b2a	2.53
		N	2.36
		J1	1.15
		Q	0.33
		L	0.27
		I1b2	0.22
		H	0.16

## Sheet: Germany
Haplogrouping method
Total males	1215
Data source	Kayser et al., 2005
		Haplogroups	% of studied population
		R1*(xR1a1) (M173)	38.9
		I* (M170)	23.6
		R1a1* (M17)	17.9
		E3b* (M35)	6.2
		F*(xI,J2,K) (M89)	4.3
		J2* (M172)	4
		K*(xN3,P) (M9)	1.6
		N3* (M46)	1.6
		P*(xR1) (M74)	1.3
		Other (ancestral)	0.3
		DE*(xE3b) (YAP)	0.2

## Sheet: Latvia
Haplogrouping method	12 Y-STR-based prediction + SNP markers
Total males	159
Data source	Pliss et al., 2015
		Haplogroups	% of studied population
		N1c1a (xN1c1)	41.51
		R1a1a1c*	35.22
		R1b1b2	7.55
		I1 (xI1)	6.29
		I2b (xI2b*)	2.52
		R1a1a1b*	2.52
		E1b1b1a	1.89
		C, F* (xG, H, I, J)	0.63
		G	0.63
		I2a (xI2a*)	0.63
		Q	0.63

## Sheet: Lithuania
Haplogrouping method	10 STR-based prediction + SNP typing
Total males	196
Data source	Kasperaviciute et al., 2004
		Haplogroups	% of studied population
		R1a	44.9
		N3	36.7
		BR (xDE,JR)	10.2
		P(xR1a)	5.1
		DE	2.6
		K (xN3,P)	0.5

## Sheet: Russia
Haplogrouping method	SNP typing
Total males	1228 (380 from Northern Russia (NR), 364 from Central Russia (CR), 484 from Southern Russia (SR))
Data source	Malyarchuk & Derenko, 2008
		Haplogroups	% of studied population (NR)		Haplogroups	% of studied population (CR)		Haplogroups	% of studied population (SR)
		N3	35.5		R1a	46.5		R1a	55.4
		R1a	34.2		N3	16.3		I1b	15.9
		N2	7.5		I1b	10		N3	9.5
		I1a	6.2		R1b3	7.1		R1b3	4.8
		I1b	5.7		I1a	5.3		I1a	3.9
		R1b3	5.4		E3b1	4.6		J2	3
		J2	1.6		J2	2.4		E3b1	1.8
		F∗c	0.8		I1c	1.6		K2	1.2
		I∗e	0.8		K∗f	1.1		G2	1
		G2	0.8		J1	1		I1c	0.7
		Q	0.7		F∗c	0.8		I∗e	0.5
		I1c	0.4		I∗e	0.6		N2	0.5
		G1∗d	0.4		K2	0.6		J1	0.5
		E3b1	0.2		N2	0.5		F∗c	0.3
		J1	0.2		E3b3	0.4		Q	0.3
					N∗g	0.4		R2	0.3
					R1b2	0.4		C	0.2
					Q	0.3		K∗f	0.2
					C	0.2

## Sheet: Slovakia
Haplogrouping method	12 Y-STR-based prediction
Total males	250
Data source	Petrejcikova et al., 2010
		Haplogroups	% of studied population
		R1a	38
		I2a	18.4
		R1b	13.2
		I1	7.6
		E1b1b	7.2
		G2a	4
		H	2.4
		N	2.4
		I2b1	1.6
		J1	1.2
		J2a1b	1.2
		Q	1.2
		J2b	0.8
		J2a1h	0.4
		T	0.4

## Sheet: Slovenia
Haplogrouping method	17 Y-STR-based prediction + SNP typing
Total males	399
Data source	Zupan et al., 2013
		Haplogroups	% of studied population
		R1a1a	36.2
		R1a1a*	31.6
		R1b	20.3
		I2a1	13
		I2a1b	12.9
		I1	11.9
		I1*	10.7
		R1b1a2a1a1	7.9
		J2	5.3
		R1b1a2a1a2b	5.3
		R1a1a1b1a1*	3.8
		E1b1b	3.7
		R1b1a2a*	3.6
		E1b1b1a1	3.3
		J2*	3.1
		G2a	3
		J2b	2.2
		I*	1.4
		I2*	1.4
		R1a1*	1.3
		R1b1a2a1a2*	1.3
		other	1
		I1a1	0.7
		R1b1a2*	0.7
		R1b*	0.6
		I1a2a	0.5
		I2a2a	0.5
		R1*	0.5
		R1b1a2a1*	0.5
		E1b1b*	0.4
		R*	0.4
		R1a1a1b1a*	0.4
		R1a1a1b1a1a	0.4
		R1b1a2a1a*	0.4
		J*	0.2
		I2a1*	0.1
			190.5

## Sheet: Ukraine
Haplogrouping method	17 Y-STR-based prediction + SNP typing
Total males	148
Data source	Mielnik-Sikorska et al., 2013
		Haplogroups	% of studied population
		R1a1a	31.0811
		I	28.3784
		R1a1a7	12.8378
		E1b1b1	8.10811
		R1b1	5.40541
		F*	4.72973
		J2	3.37838
		R1b1a2	2.7027
		K	2.02703
		NA*	1.35135
